# Supplementary material for: Silencing of topical proline hydroxylase domain 2 promotes the healing of rat diabetic wounds by phosphorylating AMPK
Source: PLoS One. 2023 Dec 1;18(12):e0294566. doi: 10.1371/journal.pone.0294566 (PMC10691724; doi:10.1371/journal.pone.0294566)
Supplement: S1 File — (ZIP) [file pone.0294566.s001.zip]

Archive with 1 entries (1 files):
- support information/cck8.xlsx
