# Supplementary material for: Silencing of topical proline hydroxylase domain 2 promotes the healing of rat diabetic wounds by phosphorylating AMPK
Source: PLoS One. 2023 Dec 1;18(12):e0294566. doi: 10.1371/journal.pone.0294566 (PMC10691724; doi:10.1371/journal.pone.0294566)
Supplement: S1 File — (ZIP) [file pone.0294566.s001.zip › support information/cck8.xlsx]

## Sheet: Sheet1
TIME（d）	control			nonsence			treatment			inhibit
RAECS 1	1.12	1.186	1.164	1.109	1.061	1.184	1.185	1.183	1.182	1.067	1.047	1.108
2	2.007	2.086	2.128	2.005	2.158	2.182	2.822	2.804	2.687	1.898	1.61	1.754
3	2.644	2.629	2.642	2.534	2.479	2.476	2.991	3.046	2.949	2.323	2.265	2.36
4	2.843	2.801	2.714	2.728	2.602	2.78	3.252	3.134	3.227	2.543	2.517	2.425
1	1	1	1	1	1	1	1	1	1	1	1	1
2	1.79	1.75	1.83	1.81	2	1.84	2.38	2.37	2.27	1.77	1.53	1.58
3	2.36	2.22	2.27	2.28	2.33	2.1	2.52	2.57	2.49	2.17	2.16	2.13
4	2.54	2.36	2.33	2.45	2.45	2.34	2.74	2.64	2.65	2.38	2.4	2.19
P
2	0.000196919
3	0.00668934
4	0.0215971
RDFS
time(d)	control			nonsence			treatment			inhibit
1	1.063	1.084	1.004	1.035	1.03	1.061	1.029	1.021	1.092	0.977	0.99	0.989
2	1.527	1.526	1.443	1.431	1.461	1.473	1.81	1.785	1.752	1.28	1.312	1.324
3	1.884	1.822	1.804	1.734	1.797	1.794	2.073	2.11	2.066	1.564	1.537	1.571
4	2.102	2.123	2.073	2.058	1.923	2.088	2.269	2.38	2.307	1.809	1.812	1.808
1	1	1	1	1	1	1	1	1	1	1	1	1
2	1.44	1.41	1.43	1.38	1.42	1.39	1.76	1.75	1.6	1.31	1.33	1.34
3	1.77	1.68	1.79	1.68	1.74	1.69	2.01	2.06	1.89	1.6	1.55	1.59
4	1.98	1.96	2.06	1.99	1.87	1.97	2.2	2.33	2.11	1.85	1.83	1.82
P
2	0.00621001
3	0.0167967
4	0.0394088
