# Supplementary material for: Silencing of topical proline hydroxylase domain 2 promotes the healing of rat diabetic wounds by phosphorylating AMPK
Source: PLoS One. 2023 Dec 1;18(12):e0294566. doi: 10.1371/journal.pone.0294566 (PMC10691724; doi:10.1371/journal.pone.0294566)
Supplement: S2 File — (ZIP) [file pone.0294566.s002.zip]

Archive with 3 entries (3 files):
- support information/pcr PHD2.xls
- support information/pcr PHD2-1.xls
- support information/pcr PHD2-2.xls
