# Supplementary material for: Silencing of topical proline hydroxylase domain 2 promotes the healing of rat diabetic wounds by phosphorylating AMPK
Source: PLoS One. 2023 Dec 1;18(12):e0294566. doi: 10.1371/journal.pone.0294566 (PMC10691724; doi:10.1371/journal.pone.0294566)
Supplement: S3 File — (ZIP) [file pone.0294566.s003.zip]

Archive with 2 entries (2 files):
- support information/Real-Time ATP rate assay RAECs.xlsm
- support information/Real-Time ATP rate assay RDFs.xlsm
