# Supplementary material for: Silencing of topical proline hydroxylase domain 2 promotes the healing of rat diabetic wounds by phosphorylating AMPK
Source: PLoS One. 2023 Dec 1;18(12):e0294566. doi: 10.1371/journal.pone.0294566 (PMC10691724; doi:10.1371/journal.pone.0294566)
Supplement: S3 File — (ZIP) [file pone.0294566.s003.zip › support information/Real-Time ATP rate assay RAECs.xlsm]

## Sheet: MinOCR pivot
Average of OCR	列标签
	sh-PHD2+8um Dorsomorphin					sh-PHD2+8um Dorsomorphin 汇总
行标签	A02	A03	A04	A05	A06
4	14.7253	6.8963	3.1068	6.52401	5.50508	7.35149
5	17.7623	11.7321	3.06948	6.66041	6.89192	9.22323
6	17.5166	12.6702	3.44824	6.21661	7.31377	9.43309

## Sheet: Rate (Copy)
Measurement	Well	Group	Time	OCR	ECAR	PER	GPER	Mito OCR	PER (Total PER)	Min of OCR	Min of OCR_OLIGO	Mito OCR-OCROLigo	ATP Glyco	ATP Mito	Total ATP
1	A01	Background	1.37565	0	0	0		0		0	0	0		0	0
1	A02	sh-PHD2+8um Dorsomorphin	1.37565	37.2135	6.69107	112.469	92.1473	33.8688	112.469	3.3447	14.7253	22.4883	92.1473	123.685	215.833
1	A03	sh-PHD2+8um Dorsomorphin	1.37565	36.0459	7.70105	129.445	103.892	42.5893	129.445	-6.54338	6.8963	29.1496	103.892	160.323	264.214
1	A04	sh-PHD2+8um Dorsomorphin	1.37565	0.153687	2.67056	44.8888	44.8888	0	44.8888	2.36941	3.1068	-2.95311	44.8888	-16.2421	28.6467
1	A05	sh-PHD2+8um Dorsomorphin	1.37565	26.7388	5.97321	100.402	79.7827	34.3659	100.402	-7.62709	6.52401	20.2148	79.7827	111.181	190.964
1	A06	sh-PHD2+8um Dorsomorphin	1.37565	20.3262	4.38072	73.6344	58.6489	24.976	73.6344	-4.64975	5.50508	14.8211	58.6489	81.5162	140.165
1	B01	sh-PHD2	1.37565	193.901	22.6646	380.964	286.541	157.372	380.964	36.5296	91.2839	102.617	286.541	564.395	850.936
1	B02	sh-PHD2	1.37565	171.757	17.7606	298.534	180.163	197.284	298.534	-25.5268	20.3472	151.41	180.163	832.755	1012.92
1	B03	sh-PHD2	1.37565	157.192	16.8335	282.95	176.63	177.199	282.95	-20.0076	31.3912	125.801	176.63	691.904	868.534
1	B04	Background	1.37565	0	0	0		0		0	0	0		0	0
1	B05	sh-PHD2	1.37565	107.714	16.7383	281.35	188.025	155.541	281.35	-47.8275	1.63237	106.082	188.025	583.449	771.473
1	B06	sh-PHD2	1.37565	168.122	17.5761	295.432	206.31	148.536	295.432	19.5856	67.8743	100.247	206.31	551.36	757.671
1	C01	sh-Control	1.37565	155.287	10.8818	182.91	99.1795	139.551	182.91	15.7362	52.4877	102.799	99.1795	565.396	664.575
1	C02	sh-Control	1.37565	23.1329	12.3648	207.837	176.773	51.7733	207.837	-28.6404	-24.2469	47.3798	176.773	260.589	437.362
1	C03	Background	1.37565	0	0	0		0		0	0	0		0	0
1	C04	sh-Control	1.37565	88.538	9.44858	158.819	107.791	85.046	158.819	3.49201	25.4175	63.1205	107.791	347.163	454.954
1	C05	sh-Control	1.37565	99.2912	10.6959	179.785	128.785	84.9998	179.785	14.2914	37.5663	61.725	128.785	339.487	468.273
1	C06	sh-Control	1.37565	131.19	9.05517	152.206	85.4741	111.22	152.206	19.9705	53.4507	77.7397	85.4741	427.568	513.043
1	D01	Control	1.37565	120.615	7.58574	127.507	60.0777	112.382	127.507	8.23293	36.3446	84.2702	60.0777	0	0
1	D02	Control	1.37565	122.225	8.27614	139.112	73.7528	108.931	139.112	13.2934	39.6566	82.5681	73.7528	0	0
1	D03	Control	1.37565	121.931	8.76111	147.263	80.8047	110.764	147.263	11.167	40.7718	81.1597	80.8047	0	0
1	D04	Control	1.37565	132.363	8.71635	146.511	73.7519	121.265	146.511	11.0978	43.7511	88.6118	73.7519	0	0
1	D05	Control	1.37565	68.9723	9.37349	157.557	104.762	87.991	157.557	-19.0188	9.29402	59.6782	104.762	0	0
1	D06	Background	1.37565	0	0	0		0		0	0	0		0	0
2	A01	Background	9.86525	0	0	0		0				0		0	0
2	A02	sh-PHD2+8um Dorsomorphin	9.86525	35.784	6.86434	115.381	95.9173	32.4393	115.381			21.0587	95.9173	115.823	211.74
2	A03	sh-PHD2+8um Dorsomorphin	9.86525	32.7861	7.9483	133.601	110.003	39.3295	133.601			25.8898	110.003	142.394	252.397
2	A04	sh-PHD2+8um Dorsomorphin	9.86525	6.44354	2.72217	45.7563	43.3118	4.07413	45.7563			3.33674	43.3118	18.3521	61.6639
2	A05	sh-PHD2+8um Dorsomorphin	9.86525	24.0359	6.19309	104.098	85.1003	31.663	104.098			17.5119	85.1003	96.3155	181.416
2	A06	sh-PHD2+8um Dorsomorphin	9.86525	16.5562	4.58911	77.1372	64.4137	21.2059	77.1372			11.0511	64.4137	60.7811	125.195
2	B01	sh-PHD2	9.86525	182.485	24.574	413.059	325.486	145.955	413.059			91.2011	325.486	501.606	827.092
2	B02	sh-PHD2	9.86525	148.364	19.0961	320.982	216.648	173.89	320.982			128.016	216.648	704.091	920.738
2	B03	sh-PHD2	9.86525	120.369	17.9646	301.963	217.737	140.376	301.963			88.9775	217.737	489.376	707.113
2	B04	Background	9.86525	0	0	0		0				0		0	0
2	B05	sh-PHD2	9.86525	91.9924	17.8955	300.802	216.91	139.82	300.802			90.36	216.91	496.98	713.89
2	B06	sh-PHD2	9.86525	152.03	19.2257	323.16	243.694	132.444	323.16			84.1554	243.694	462.855	706.548
2	C01	sh-Control	9.86525	136.029	12.1926	204.942	132.766	120.293	204.942			83.5416	132.766	459.479	592.245
2	C02	sh-Control	9.86525	18.348	13.1333	220.754	192.561	46.9884	220.754			42.5948	192.561	234.271	426.833
2	C03	Background	9.86525	0	0	0		0				0		0	0
2	C04	sh-Control	9.86525	77.6827	9.59376	161.259	116.745	74.1907	161.259			52.2652	116.745	287.459	404.203
2	C05	sh-Control	9.86525	88.0346	12.3319	207.285	163.039	73.7431	207.285			50.4683	163.039	277.576	440.614
2	C06	sh-Control	9.86525	117.861	9.02278	151.662	92.9276	97.8901	151.662			64.41	92.9276	354.255	447.182
2	D01	Control	9.86525	108.64	8.11134	136.342	76.0973	100.407	136.342			72.2954	76.0973	0	0
2	D02	Control	9.86525	111.043	8.76712	147.364	88.7146	97.7496	147.364			71.3864	88.7146	0	0
2	D03	Control	9.86525	110.176	9.66712	162.492	103.087	99.0087	162.492			69.4039	103.087	0	0
2	D04	Control	9.86525	120.727	9.0364	151.891	86.1133	109.629	151.891			76.9756	86.1133	0	0
2	D05	Control	9.86525	61.7918	10.0571	169.048	120.561	80.8106	169.048			52.4978	120.561	0	0
2	D06	Background	9.86525	0	0	0		0				0		0	0
3	A01	Background	18.3505	0	0	0		0				0		0	0
3	A02	sh-PHD2+8um Dorsomorphin	18.3505	34.0557	6.86608	115.41	96.9836	30.711	115.41			19.3305	96.9836	106.318	203.301
3	A03	sh-PHD2+8um Dorsomorphin	18.3505	29.8525	7.77403	130.672	108.834	36.3959	130.672			22.9562	108.834	126.259	235.093
3	A04	sh-PHD2+8um Dorsomorphin	18.3505	4.11224	2.62815	44.1759	43.1302	1.74283	44.1759			1.00544	43.1302	5.52995	48.6602
3	A05	sh-PHD2+8um Dorsomorphin	18.3505	21.1745	6.05332	101.749	84.4678	28.8016	101.749			14.6505	84.4678	80.5779	165.046
3	A06	sh-PHD2+8um Dorsomorphin	18.3505	15.309	4.36227	73.3244	61.3491	19.9588	73.3244			9.80395	61.3491	53.9217	115.271
3	B01	sh-PHD2	18.3505	176.079	25.1164	422.175	338.445	139.55	422.175			84.7953	338.445	466.374	804.82
3	B02	sh-PHD2	18.3505	106.773	19.7543	332.045	252.665	132.3	332.045			86.426	252.665	475.343	728.008
3	B03	sh-PHD2	18.3505	121.462	18.7783	315.64	230.758	141.469	315.64			90.0707	230.758	495.389	726.147
3	B04	Background	18.3505	0	0	0		0				0		0	0
3	B05	sh-PHD2	18.3505	85.722	18.7085	314.466	234.336	133.55	314.466			84.0896	234.336	462.493	696.829
3	B06	sh-PHD2	18.3505	146.071	19.1885	322.534	246.643	126.485	322.534			78.1964	246.643	430.08	676.723
3	C01	sh-Control	18.3505	129.901	13.1643	221.276	152.777	114.165	221.276			77.4132	152.777	425.773	578.55
3	C02	sh-Control	18.3505	30.6952	12.2722	206.28	170.679	59.3356	206.28			54.942	170.679	302.181	472.86
3	C03	Background	18.3505	0	0	0		0				0		0	0
3	C04	sh-Control	18.3505	72.8781	10.1452	170.528	128.896	69.3861	170.528			47.4605	128.896	261.033	389.929
3	C05	sh-Control	18.3505	82.9373	12.5501	210.951	169.764	68.6459	210.951			45.3711	169.764	249.541	419.305
3	C06	sh-Control	18.3505	112.526	9.83712	165.35	109.816	92.5559	165.35			59.0757	109.816	324.917	434.733
3	D01	Control	18.3505	103.594	8.96684	150.721	93.5048	95.3611	150.721			67.2494	93.5048	0	0
3	D02	Control	18.3505	105.641	9.28714	156.105	100.697	92.3478	156.105			65.9846	100.697	0	0
3	D03	Control	18.3505	103.953	9.78753	164.516	108.845	92.7858	164.516			63.181	108.845	0	0
3	D04	Control	18.3505	114.157	9.66279	162.419	100.584	103.059	162.419			70.4059	100.584	0	0
3	D05	Control	18.3505	56.0853	10.6409	178.859	133.797	75.104	178.859			46.7913	133.797	0	0
3	D06	Background	18.3505	0	0	0		0				0		0	0
4	A01	Background	26.9517	0	0	0		0				0		0	0
4	A02	sh-PHD2+8um Dorsomorphin	26.9517	14.7253	10.251	172.307	165.479	11.3806	172.307			0	165.479	0	165.479
4	A03	sh-PHD2+8um Dorsomorphin	26.9517	6.8963	11.6208	195.332	187.268	13.4397	195.332			0	187.268	0	187.268
4	A04	sh-PHD2+8um Dorsomorphin	26.9517	3.1068	3.05179	51.2968	50.8544	0.737385	51.2968			0	50.8544	0	50.8544
4	A05	sh-PHD2+8um Dorsomorphin	26.9517	6.52401	8.6568	145.51	137.019	14.1511	145.51			0	137.019	0	137.019
4	A06	sh-PHD2+8um Dorsomorphin	26.9517	5.50508	7.04723	118.455	112.362	10.1548	118.455			0	112.362	0	112.362
4	B01	sh-PHD2	26.9517	91.2839	38.4958	647.066	614.213	54.7544	647.066			0	614.213	0	614.213
4	B02	sh-PHD2	26.9517	20.3472	30.2719	508.833	481.309	45.8739	508.833			0	481.309	0	481.309
4	B03	sh-PHD2	26.9517	31.3912	30.3296	509.803	478.963	51.3988	509.803			0	478.963	0	478.963
4	B04	Background	26.9517	0	0	0		0				0		0	0
4	B05	sh-PHD2	26.9517	1.63237	27.8093	467.439	437.764	49.4599	467.439			0	437.764	0	437.764
4	B06	sh-PHD2	26.9517	67.8743	30.0466	505.046	476.073	48.2887	505.046			0	476.073	0	476.073
4	C01	sh-Control	26.9517	52.4877	21.6846	364.491	342.44	36.7515	364.491			0	342.44	0	342.44
4	C02	sh-Control	26.9517	-24.2469	18.1564	305.186	302.55	4.39355	305.186			0	302.55	0	302.55
4	C03	Background	26.9517	0	0	0		0				0		0	0
4	C04	sh-Control	26.9517	25.4175	16.6652	280.122	266.966	21.9255	280.122			0	266.966	0	266.966
4	C05	sh-Control	26.9517	37.5663	18.3156	307.862	293.898	23.2748	307.862			0	293.898	0	293.898
4	C06	sh-Control	26.9517	53.4507	17.3585	291.775	271.687	33.4802	291.775			0	271.687	0	271.687
4	D01	Control	26.9517	36.3446	17.1434	288.16	271.293	28.1116	288.16			0	271.293	0	0
4	D02	Control	26.9517	39.6566	17.2726	290.331	274.513	26.3632	290.331			0	274.513	0	0
4	D03	Control	26.9517	40.7718	17.23	289.615	271.852	29.6048	289.615			0	271.852	0	0
4	D04	Control	26.9517	43.7511	18.0353	303.151	283.559	32.6534	303.151			0	283.559	0	0
4	D05	Control	26.9517	9.29402	17.7348	298.099	281.112	28.3128	298.099			0	281.112	0	0
4	D06	Background	26.9517	0	0	0		0				0		0	0
5	A01	Background	35.4411	0	0	0		0				0		0	0
5	A02	sh-PHD2+8um Dorsomorphin	35.4411	17.7623	9.34261	157.038	148.387	14.4176	157.038			3.03704	148.387	16.7037	165.091
5	A03	sh-PHD2+8um Dorsomorphin	35.4411	11.7321	10.7054	179.944	168.979	18.2755	179.944			4.83577	168.979	26.5967	195.576
5	A04	sh-PHD2+8um Dorsomorphin	35.4411	3.06948	2.66293	44.7605	44.3405	0.700068	44.7605			-0.0373173	44.3405	-0.205245	44.1352
5	A05	sh-PHD2+8um Dorsomorphin	35.4411	6.66041	7.59744	127.703	119.131	14.2875	127.703			0.136398	119.131	0.750188	119.881
5	A06	sh-PHD2+8um Dorsomorphin	35.4411	6.89192	6.02454	101.265	94.34	11.5417	101.265			1.38684	94.34	7.62763	101.968
5	B01	sh-PHD2	35.4411	115.788	35.1207	590.336	542.78	79.2589	590.336			24.5046	542.78	134.775	677.555
5	B02	sh-PHD2	35.4411	51.1661	27.8615	468.316	422.301	76.6929	468.316			30.819	422.301	169.504	591.805
5	B03	sh-PHD2	35.4411	54.7753	27.1289	456.002	411.133	74.7829	456.002			23.3841	411.133	128.612	539.745
5	B04	Background	35.4411	0	0	0		0				0		0	0
5	B05	sh-PHD2	35.4411	26.8735	26.9335	452.719	407.898	74.701	452.719			25.2411	407.898	138.826	546.724
5	B06	sh-PHD2	35.4411	88.7928	28.4348	477.954	436.43	69.2072	477.954			20.9185	436.43	115.052	551.482
5	C01	sh-Control	35.4411	63.4015	20.9936	352.876	324.277	47.6653	352.876			10.9138	324.277	60.026	384.303
5	C02	sh-Control	35.4411	-13.8239	17.8867	300.652	291.763	14.8165	300.652			10.423	291.763	57.3264	349.089
5	C03	Background	35.4411	0	0	0		0				0		0	0
5	C04	sh-Control	35.4411	33.0026	15.8436	266.311	248.605	29.5106	266.311			7.5851	248.605	41.718	290.323
5	C05	sh-Control	35.4411	44.2902	16.9618	285.106	267.107	29.9987	285.106			6.72392	267.107	36.9815	304.088
5	C06	sh-Control	35.4411	62.6504	15.8308	266.095	240.487	42.6799	266.095			9.19977	240.487	50.5987	291.086
5	D01	Control	35.4411	45.3008	16.421	276.017	253.776	37.0679	276.017			8.95623	253.776	0	0
5	D02	Control	35.4411	50.4914	16.1645	271.705	249.386	37.1979	271.705			10.8348	249.386	0	0
5	D03	Control	35.4411	52.1111	16.8822	283.768	259.201	40.9441	283.768			11.3393	259.201	0	0
5	D04	Control	35.4411	55.4544	17.3646	291.878	265.264	44.3566	291.878			11.7033	265.264	0	0
5	D05	Control	35.4411	15.4655	17.088	287.228	266.537	34.4842	287.228			6.17145	266.537	0	0
5	D06	Background	35.4411	0	0	0		0				0		0	0
6	A01	Background	43.9268	0	0	0		0				0		0	0
6	A02	sh-PHD2+8um Dorsomorphin	43.9268	17.5166	9.04819	152.089	143.586	14.1719	152.089			2.79134	143.586	15.3524	158.938
6	A03	sh-PHD2+8um Dorsomorphin	43.9268	12.6702	10.3076	173.258	161.73	19.2136	173.258			5.77391	161.73	31.7565	193.487
6	A04	sh-PHD2+8um Dorsomorphin	43.9268	3.44824	2.86391	48.1387	47.4914	1.07883	48.1387			0.34145	47.4914	1.87797	49.3694
6	A05	sh-PHD2+8um Dorsomorphin	43.9268	6.21661	7.63796	128.385	120.078	13.8437	128.385			-0.307398	120.078	-1.69069	118.388
6	A06	sh-PHD2+8um Dorsomorphin	43.9268	7.31377	6.1508	103.387	96.2091	11.9635	103.387			1.8087	96.2091	9.94784	106.157
6	B01	sh-PHD2	43.9268	124.145	33.9724	571.033	518.464	87.6155	571.033			32.8612	518.464	180.737	699.2
6	B02	sh-PHD2	43.9268	61.729	27.0761	455.115	402.762	87.2558	455.115			41.3818	402.762	227.6	630.362
6	B03	sh-PHD2	43.9268	64.3162	25.6284	430.782	380.188	84.3237	430.782			32.925	380.188	181.087	561.275
6	B04	Background	43.9268	0	0	0		0				0		0	0
6	B05	sh-PHD2	43.9268	34.4618	25.0532	421.113	371.74	82.2894	421.113			32.8295	371.74	180.562	552.302
6	B06	sh-PHD2	43.9268	95.5627	27.1388	456.17	410.583	75.9771	456.17			27.6884	410.583	152.286	562.87
6	C01	sh-Control	43.9268	70.3553	20.7931	349.506	316.735	54.6192	349.506			17.8676	316.735	98.2721	415.007
6	C02	sh-Control	43.9268	-12.2441	16.6581	280.002	270.164	16.3963	280.002			12.0027	270.164	66.015	336.179
6	C03	Background	43.9268	0	0	0		0				0		0	0
6	C04	sh-Control	43.9268	37.5876	15.8303	266.087	245.63	34.0956	266.087			12.17	245.63	66.9352	312.565
6	C05	sh-Control	43.9268	46.6724	17.2144	289.352	269.923	32.3809	289.352			9.10611	269.923	50.0836	320.007
6	C06	sh-Control	43.9268	65.7806	16.0073	269.062	241.576	45.8101	269.062			12.3299	241.576	67.8145	309.391
6	D01	Control	43.9268	47.5777	15.4665	259.973	236.366	39.3448	259.973			11.2331	236.366	0	0
6	D02	Control	43.9268	54.6821	15.7362	264.507	239.673	41.3886	264.507			15.0255	239.673	0	0
6	D03	Control	43.9268	56.1273	16.1485	271.435	244.459	44.9603	271.435			15.3555	244.459	0	0
6	D04	Control	43.9268	59.5626	16.7881	282.187	253.108	48.4648	282.187			15.8114	253.108	0	0
6	D05	Control	43.9268	17.0678	16.9165	284.346	262.694	36.0866	284.346			7.7738	262.694	0	0
6	D06	Background	43.9268	0	0	0		0				0		0	0
7	A01	Background	52.525	0	0	0		0				0		0	0
7	A02	sh-PHD2+8um Dorsomorphin	52.525	2.94901	10.0741	169.332	169.332	0	169.332			-11.7762	169.332	-64.7694	104.563
7	A03	sh-PHD2+8um Dorsomorphin	52.525	-7.04175	11.4966	193.244	193.244	0	193.244			-13.9381	193.244	-76.6593	116.585
7	A04	sh-PHD2+8um Dorsomorphin	52.525	2.58561	2.8072	47.1855	47.0557	0.2162	47.1855			-0.521185	47.0557	-2.86652	44.1892
7	A05	sh-PHD2+8um Dorsomorphin	52.525	-6.10141	8.34147	140.21	139.294	1.52568	140.21			-12.6254	139.294	-69.4398	69.8544
7	A06	sh-PHD2+8um Dorsomorphin	52.525	-3.34149	6.59338	110.827	110.042	1.30826	110.827			-8.84656	110.042	-48.6561	61.3855
7	B01	sh-PHD2	52.525	36.5087	38.1509	641.269	641.269	0	641.269			-54.7752	641.269	-301.264	340.006
7	B02	sh-PHD2	52.525	-24.5619	29.8355	501.497	500.918	0.964859	501.497			-44.9091	500.918	-247	253.918
7	B03	sh-PHD2	52.525	-17.5819	28.598	480.696	479.241	2.42567	480.696			-48.9731	479.241	-269.352	209.889
7	B04	Background	52.525	0	0	0		0				0		0	0
7	B05	sh-PHD2	52.525	-48.1036	27.5756	463.511	463.511	0	463.511			-49.736	463.511	-273.548	189.963
7	B06	sh-PHD2	52.525	18.6622	29.5254	496.285	496.285	0	496.285			-49.2121	496.285	-270.667	225.618
7	C01	sh-Control	52.525	17.5334	24.2131	406.992	405.914	1.79724	406.992			-34.9543	405.914	-192.249	213.666
7	C02	sh-Control	52.525	-21.0116	19.487	327.552	322.975	7.6288	327.552			3.23525	322.975	17.7939	340.769
7	C03	Background	52.525	0	0	0		0				0		0	0
7	C04	sh-Control	52.525	3.58182	18.0931	304.123	304.069	0.0898075	304.123			-21.8357	304.069	-120.096	183.973
7	C05	sh-Control	52.525	13.5143	19.2198	323.061	323.061	0	323.061			-24.0519	323.061	-132.286	190.776
7	C06	sh-Control	52.525	17.9372	18.9166	317.965	317.965	0	317.965			-35.5135	317.965	-195.324	122.64
7	D01	Control	52.525	7.84051	19.1361	321.653	321.653	0	321.653			-28.5041	321.653	0	0
7	D02	Control	52.525	12.7315	18.7416	315.023	315.023	0	315.023			-26.9251	315.023	0	0
7	D03	Control	52.525	10.6386	18.9185	317.996	317.996	0	317.996			-30.1332	317.996	0	0
7	D04	Control	52.525	10.5302	19.8869	334.274	334.274	0	334.274			-33.2209	334.274	0	0
7	D05	Control	52.525	-14.909	18.8931	317.569	315.104	4.10977	317.569			-24.203	315.104	0	0
7	D06	Background	52.525	0	0	0		0				0		0	0
8	A01	Background	61.2396	0	0	0		0				0		0	0
8	A02	sh-PHD2+8um Dorsomorphin	61.2396	1.98318	9.82323	165.116	165.116	0	165.116			-12.7421	165.116	-70.0814	95.0347
8	A03	sh-PHD2+8um Dorsomorphin	61.2396	-6.88773	11.2474	189.055	189.055	0	189.055			-13.784	189.055	-75.8122	113.243
8	A04	sh-PHD2+8um Dorsomorphin	61.2396	1.95866	2.73635	45.9947	45.9947	0	45.9947			-1.14814	45.9947	-6.31474	39.6799
8	A05	sh-PHD2+8um Dorsomorphin	61.2396	-6.7289	7.81688	131.392	130.853	0.898189	131.392			-13.2529	130.853	-72.891	57.962
8	A06	sh-PHD2+8um Dorsomorphin	61.2396	-3.3451	6.48453	108.997	108.214	1.30465	108.997			-8.85017	108.214	-48.6759	59.5381
8	B01	sh-PHD2	61.2396	37.8889	35.0476	589.106	588.291	1.35937	589.106			-53.395	588.291	-293.672	294.618
8	B02	sh-PHD2	61.2396	-24.5271	28.5004	479.056	478.456	0.99964	479.056			-44.8743	478.456	-246.809	231.647
8	B03	sh-PHD2	61.2396	-19.146	25.8725	434.884	434.367	0.861595	434.884			-50.5372	434.367	-277.955	156.412
8	B04	Background	61.2396	0	0	0		0				0		0	0
8	B05	sh-PHD2	61.2396	-47.2429	25.4329	427.495	427.144	0.58465	427.495			-48.8753	427.144	-268.814	158.33
8	B06	sh-PHD2	61.2396	17.8234	27.4523	461.439	461.439	0	461.439			-50.0509	461.439	-275.28	186.159
8	C01	sh-Control	61.2396	16.5166	22.9437	385.655	385.187	0.780418	385.655			-35.9711	385.187	-197.841	187.346
8	C02	sh-Control	61.2396	-26.4879	18.227	306.373	305.082	2.15255	306.373			-2.241	305.082	-12.3255	292.756
8	C03	Background	61.2396	0	0	0		0				0		0	0
8	C04	sh-Control	61.2396	4.18129	17.3679	291.933	291.519	0.689284	291.933			-21.2362	291.519	-116.799	174.72
8	C05	sh-Control	61.2396	15.6017	17.954	301.784	300.998	1.31027	301.784			-21.9646	300.998	-120.805	180.193
8	C06	sh-Control	61.2396	19.8668	17.9569	301.834	301.834	0	301.834			-33.5839	301.834	-184.711	117.123
8	D01	Control	61.2396	8.26077	18.8021	316.04	316.023	0.0278388	316.04			-28.0838	316.023	0	0
8	D02	Control	61.2396	13.5257	17.9691	302.038	301.898	0.232263	302.038			-26.1309	301.898	0	0
8	D03	Control	61.2396	10.3345	18.3213	307.957	307.957	0	307.957			-30.4373	307.957	0	0
8	D04	Control	61.2396	11.811	19.0104	319.54	319.112	0.713251	319.54			-31.9401	319.112	0	0
8	D05	Control	61.2396	-18.2715	18.7249	314.741	314.293	0.747256	314.741			-27.5655	314.293	0	0
8	D06	Background	61.2396	0	0	0		0				0		0	0
9	A01	Background	69.7373	0	0	0		0				0		0	0
9	A02	sh-PHD2+8um Dorsomorphin	69.7373	3.3447	9.68044	162.716	162.716	0	162.716			-11.3806	162.716	-62.5931	100.123
9	A03	sh-PHD2+8um Dorsomorphin	69.7373	-6.54338	10.9016	183.243	183.243	0	183.243			-13.4397	183.243	-73.9183	109.325
9	A04	sh-PHD2+8um Dorsomorphin	69.7373	2.36941	2.6253	44.128	44.128	0	44.128			-0.737385	44.128	-4.05562	40.0723
9	A05	sh-PHD2+8um Dorsomorphin	69.7373	-7.62709	8.07523	135.734	135.734	0	135.734			-14.1511	135.734	-77.8311	57.9034
9	A06	sh-PHD2+8um Dorsomorphin	69.7373	-4.64975	6.22067	104.562	104.562	0	104.562			-10.1548	104.562	-55.8515	48.7102
9	B01	sh-PHD2	69.7373	36.5296	33.1852	557.802	557.802	0	557.802			-54.7544	557.802	-301.149	256.653
9	B02	sh-PHD2	69.7373	-25.5268	26.456	444.693	444.693	0	444.693			-45.8739	444.693	-252.307	192.386
9	B03	sh-PHD2	69.7373	-20.0076	24.3484	409.266	409.266	0	409.266			-51.3988	409.266	-282.693	126.573
9	B04	Background	69.7373	0	0	0		0				0		0	0
9	B05	sh-PHD2	69.7373	-47.8275	24.4996	411.808	411.808	0	411.808			-49.4599	411.808	-272.029	139.779
9	B06	sh-PHD2	69.7373	19.5856	26.2382	441.031	441.031	0	441.031			-48.2887	441.031	-265.588	175.443
9	C01	sh-Control	69.7373	15.7362	21.6677	364.208	364.208	0	364.208			-36.7515	364.208	-202.133	162.074
9	C02	sh-Control	69.7373	-28.6404	17.649	296.658	296.658	0	296.658			-4.39355	296.658	-24.1645	272.494
9	C03	Background	69.7373	0	0	0		0				0		0	0
9	C04	sh-Control	69.7373	3.49201	16.2651	273.395	273.395	0	273.395			-21.9255	273.395	-120.59	152.805
9	C05	sh-Control	69.7373	14.2914	17.2832	290.508	290.508	0	290.508			-23.2748	290.508	-128.012	162.497
9	C06	sh-Control	69.7373	19.9705	16.9756	285.339	285.339	0	285.339			-33.4802	285.339	-184.141	101.198
9	D01	Control	69.7373	8.23293	18.3583	308.58	308.58	0	308.58			-28.1116	308.58	0	0
9	D02	Control	69.7373	13.2934	17.0869	287.209	287.209	0	287.209			-26.3632	287.209	0	0
9	D03	Control	69.7373	11.167	17.0847	287.172	287.172	0	287.172			-29.6048	287.172	0	0
9	D04	Control	69.7373	11.0978	18.3335	308.164	308.164	0	308.164			-32.6534	308.164	0	0
9	D05	Control	69.7373	-19.0188	17.8118	299.393	299.393	0	299.393			-28.3128	299.393	0	0
9	D06	Background	69.7373	0	0	0		0				0		0	0

## Sheet: Summary Printout
																																SelectedGroups	glyco ATP Production Rate	ATP Glycolsis Error	mito ATP Production Rate	ATP Mitochondrial Error	glyco ATP Production Rate	ATP Glycolsis Error	mito ATP Production Rate	ATP Mitochondrial Error	Basal	Induced(Average Rates)	Metabolic Index Basal error	Metabolic Index Induced error
	Seahorse XF Real-Time ATP Rate Assay Report Generator																															sh-Control	146.386	26.5555	312.689	70.1853	0	0	0	0	2.20223	0	0.645789	0
	Assay Name:	XDF XF Real-Time ATP Rate Assay	Last Run:	6/13/2022 7:51 PM																												sh-PHD2	260.569	44.4353	465.936	23.7363	0	0	0	0	1.82469	0	0.289496	0
	Project Name:																															sh-PHD2+8um Dorsomorphin	78.953	26.6532	74.5212	47.1927	0	0	0	0	0.843489	0	0.415091	0
	Principle Investigator:
	24 磅
		XDF XF Real-Time ATP Rate Assay		6/13/2022 7:51 PM
				RAECs.xlsx
				10/11/2017 1:51 PM
																										Time (min)	sh-Control	sh-PHD2	sh-PHD2+8um Dorsomorphin		Time (min)	sh-Control	sh-PHD2	sh-PHD2+8um Dorsomorphin		Time (min)	sh-Control	sh-PHD2	sh-PHD2+8um Dorsomorphin		Time (min)	sh-Control	sh-PHD2	sh-PHD2+8um Dorsomorphin		Time (min)	sh-Control	sh-PHD2	sh-PHD2+8um Dorsomorphin
																										1.37565	10.4893	18.3146	5.48332		1.37565	1.30902	2.47253	1.98396		1.37565	0.585413	1.10575	0.887253		1.37565	99.4879	159.737	24.0956		1.37565	50.1712	31.9955	15.0773
																										9.86525	11.2549	19.7512	5.6634		9.86525	1.82411	2.76589	2.04625		9.86525	0.815765	1.23694	0.915109		9.86525	87.591	139.048	23.1212		9.86525	45.1539	34.2973	11.9983
																										18.3505	11.5938	20.3092	5.53677		18.3505	1.50214	2.71934	2.05419		18.3505	0.671777	1.21612	0.91866		18.3505	85.7876	127.221	20.9008		18.3505	38.3109	35.0567	11.8994
																										26.9517	18.4361	31.3906	8.12554		26.9517	1.93278	4.10769	3.31371		26.9517	0.864367	1.83702	1.48194		26.9517	28.9351	42.5058	7.35149		26.9517	31.9019	36.4282	4.37867
																										35.4411	17.5033	29.0959	7.26659		35.4411	2.13156	3.42069	3.12174		35.4411	0.953264	1.52978	1.39609		35.4411	37.9042	67.4792	9.22323		35.4411	31.635	34.8726	5.6807
																										43.9268	17.3006	27.7738	7.20169		43.9268	2.02808	3.58177	2.87956		43.9268	0.906985	1.60182	1.28778		43.9268	41.6304	76.0429	9.43309		43.9268	32.9871	34.519	5.62311
																										52.525	19.9859	30.7371	7.86255		52.525	2.42029	4.23725	3.37247		52.525	1.08238	1.89496	1.50821		52.525	6.31102	-7.01532	-2.19001		52.525	16.3323	34.1374	4.72706
																										61.2396	18.8899	28.4611	7.62168		61.2396	2.28778	3.88177	3.28597		61.2396	1.02313	1.73598	1.46953		61.2396	5.93571	-7.04073	-2.60398		61.2396	19.0645	34.2981	4.40949
																										69.7373	17.9681	26.9455	7.50066		69.7373	2.12977	3.61943	3.24252		69.7373	0.952463	1.61866	1.4501		69.7373	4.96994	-7.44935	-2.62122		69.7373	19.7463	34.5685	5.12483
	FALSE
	FALSE
	FALSE
	TRUE
	0
													B0013412721B**+427-6+644-3300F+250-2***000A+205-4**+000+0125&	B0013412721B**+427-6+644-3300F+250-2***000A+205-4**+000+0125&
													R0125112721K	R0125112721K
																										1
																										2
																										3
																										4
																										5
																										6
																										7
																										8
																										9
	Group Name	Assay Wells	glycoATP Production Rate (Basal) (pmol/min)	mitoATP Production Rate (Basal) (pmol/min)	Total ATP Production Rate (Basal) (pmol/min)	XF ATP Rate Index (Basal)	% Glycolysis (Basal)	% Oxidative Phosphorylation (Basal)	glycoATP Production Rate (Induced) (pmol/min)	mitoATP Production Rate (Induced) (pmol/min)	Total ATP Production Rate (Induced) (pmol/min)	XF ATP Rate Index (Induced) )	% Glycolysis (Induced)	% Oxidative Phosphorylation (Induced)
	sh-Control	C01	152.777	425.773	578.55	2.78689	26.4069	73.5931	0	0	0	0	0	0
		C02	170.679	302.181	472.86	1.77046	36.095	63.905	0	0	0	0	0	0
		C04	128.896	261.033	389.929	2.02514	33.0563	66.9437	0	0	0	0	0	0
		C05	169.764	249.541	419.305	1.46993	40.487	59.513	0	0	0	0	0	0
		C06	109.816	324.917	434.733	2.95873	25.2606	74.7394	0	0	0	0	0	0
	Group Name	Assay Wells	glycoATP Production Rate (Basal) (pmol/min)	mitoATP Production Rate (Basal) (pmol/min)	Total ATP Production Rate (Basal) (pmol/min)	XF ATP Rate Index (Basal)	% Glycolysis (Basal)	% Oxidative Phosphorylation (Basal)	glycoATP Production Rate (Induced) (pmol/min)	mitoATP Production Rate (Induced) (pmol/min)	Total ATP Production Rate (Induced) (pmol/min)	XF ATP Rate Index (Induced) )	% Glycolysis (Induced)	% Oxidative Phosphorylation (Induced)
	sh-PHD2	B01	338.445	466.374	804.82	1.37799	42.0523	57.9477	0	0	0	0	0	0
		B02	252.665	475.343	728.008	1.88132	34.7064	65.2936	0	0	0	0	0	0
		B03	230.758	495.389	726.147	2.14679	31.7784	68.2216	0	0	0	0	0	0
		B05	234.336	462.493	696.829	1.97363	33.6289	66.3711	0	0	0	0	0	0
		B06	246.643	430.08	676.723	1.74374	36.4466	63.5534	0	0	0	0	0	0
	Group Name	Assay Wells	glycoATP Production Rate (Basal) (pmol/min)	mitoATP Production Rate (Basal) (pmol/min)	Total ATP Production Rate (Basal) (pmol/min)	XF ATP Rate Index (Basal)	% Glycolysis (Basal)	% Oxidative Phosphorylation (Basal)	glycoATP Production Rate (Induced) (pmol/min)	mitoATP Production Rate (Induced) (pmol/min)	Total ATP Production Rate (Induced) (pmol/min)	XF ATP Rate Index (Induced) )	% Glycolysis (Induced)	% Oxidative Phosphorylation (Induced)
	sh-PHD2+8um Dorsomorphin	A02	96.9836	106.318	203.301	1.09624	47.7044	52.2956	0	0	0	0	0	0
		A03	108.834	126.259	235.093	1.1601	46.2941	53.7059	0	0	0	0	0	0
		A04	43.1302	5.52995	48.6601	0.128215	88.6356	11.3644	0	0	0	0	0	0
		A05	84.4678	80.5779	165.046	0.953949	51.1784	48.8216	0	0	0	0	0	0
		A06	61.3491	53.9217	115.271	0.878932	53.2217	46.7783	0	0	0	0	0	0

## Sheet: Basal
	Basal Rates

## Sheet: Normalize
	1	2	3	4	5	6
A	1	1	1	1	1	1
B	1	1	1	1	1	1
C	1	1	1	1	1	1
D	1	1	1	1	1	1
		Normalization Unit:		Cells
		Scale Factor:		1

## Sheet: Measure Sheet
	1. Kinetic Graphs:
	2. Average Assay Parameter Calculations:
		Basal Rates(Average)
		glycoATP Production Rate(pmol/min)		mitoATP Production Rate (pmol/min)		Total ATP Production Rate(pmol/min)		XF ATP Rate Index		% Glycolysis		% Oxidative Phosphorylation
	Groups	Average	StDev	Average	StDev	Average	StDev	Average	StDev	Average	StDev	Average	StDev
	sh-Control	146.386	26.5555	312.689	70.1853	459.075	73.1773	2.20223	0.645789	32.2612	6.44739	67.7388	6.44739
	sh-PHD2	260.569	44.4353	465.936	23.7363	726.505	48.7199	1.82469	0.289496	35.7225	3.92308	64.2775	3.92308
	sh-PHD2+8um Dorsomorphin	78.953	26.6532	74.5212	47.1927	153.474	73.6949	0.843489	0.415091	57.4068	17.6718	42.5932	17.6718
	3. Kinetic Rate Data:
	Group Name: sh-Control
	Measurement	Time (min)	PER (pmol/min)		ECAR (mpH/min)		OCR (pmol/min)		mitoATP Production Rate (pmol/min)		glycoATP Production Rate (pmol/min)		ATP Production Rate (pmol/min)		XF ATP Rate Index
			Average	StDev	Average	StDev	Average	StDev	Average	StDev	Average	StDev	Average	StDev	Average	StDev
	1	1.37565	176.311	22.003	10.4893	1.30902	99.4879	50.1712	388.041	115.423	119.601	35.6166	507.641	92.0903	3.60679	1.73
	2	9.86525	189.18	30.661	11.2549	1.82411	87.591	45.1539	322.608	87.7523	139.608	39.0566	462.216	74.528	2.53087	1.10958
	3	18.3505	194.877	25.2491	11.5938	1.50214	85.7876	38.3109	312.689	70.1853	146.386	26.5554	459.075	73.1773	2.20223	0.645789
	4	26.9517	309.887	32.4877	18.4361	1.93278	28.9351	31.9019	-	-	-	-	-	-	-	-
	5	35.4411	294.208	35.8289	17.5033	2.13156	37.9042	31.635	-	-	-	-	-	-	-	-
	6	43.9268	290.802	34.0895	17.3006	2.02808	41.6304	32.9871	-	-	-	-	-	-	-	-
	7	52.525	335.939	40.682	19.9859	2.42029	6.31102	16.3323	-	-	-	-	-	-	-	-
	8	61.2396	317.516	38.4548	18.8899	2.28778	5.93571	19.0645	-	-	-	-	-	-	-	-
	9	69.7373	302.022	35.7988	17.9681	2.12977	4.96994	19.7463	-	-	-	-	-	-	-	-
	Group Name: sh-PHD2
	Measurement	Time (min)	PER (pmol/min)		ECAR (mpH/min)		OCR (pmol/min)		mitoATP Production Rate (pmol/min)		glycoATP Production Rate (pmol/min)		ATP Production Rate (pmol/min)		XF ATP Rate Index
			Average	StDev	Average	StDev	Average	StDev	Average	StDev	Average	StDev	Average	StDev	Average	StDev
	1	1.37565	307.846	41.5601	18.3146	2.47253	159.737	31.9955	644.773	118.855	207.534	45.6301	852.306	101.921	3.25694	1.03951
	2	9.86525	331.993	46.4911	19.7512	2.76589	139.048	34.2973	530.982	97.926	244.095	46.9355	775.076	96.1534	2.24582	0.637767
	3	18.3505	341.372	45.7086	20.3092	2.71934	127.221	35.0567	465.936	23.7363	260.569	44.4354	726.505	48.7199	1.82469	0.289496
	4	26.9517	527.637	69.0452	31.3906	4.10769	42.5058	36.4282	-	-	-	-	-	-	-	-
	5	35.4411	489.065	57.4976	29.0959	3.42069	67.4792	34.8726	-	-	-	-	-	-	-	-
	6	43.9268	466.843	60.2051	27.7738	3.58177	76.0429	34.519	-	-	-	-	-	-	-	-
	7	52.525	516.652	71.2229	30.7371	4.23725	-7.01532	34.1374	-	-	-	-	-	-	-	-
	8	61.2396	478.396	65.2476	28.4611	3.88177	-7.04073	34.2981	-	-	-	-	-	-	-	-
	9	69.7373	452.92	60.838	26.9455	3.61943	-7.44935	34.5685	-	-	-	-	-	-	-	-
	Group Name: sh-PHD2+8um Dorsomorphin
	Measurement	Time (min)	PER (pmol/min)		ECAR (mpH/min)		OCR (pmol/min)		mitoATP Production Rate (pmol/min)		glycoATP Production Rate (pmol/min)		ATP Production Rate (pmol/min)		XF ATP Rate Index
			Average	StDev	Average	StDev	Average	StDev	Average	StDev	Average	StDev	Average	StDev	Average	StDev
	1	1.37565	92.1678	33.3478	5.48332	1.98396	24.0956	15.0773	92.0927	66.8321	75.8718	24.0929	167.965	89.8146	1.06141	0.799189
	2	9.86525	95.1947	34.3948	5.6634	2.04625	23.1212	11.9983	86.7332	48.4398	79.7493	26.3069	166.482	74.74	1.00022	0.347282
	3	18.3505	93.0662	34.5283	5.53677	2.05419	20.9008	11.8994	74.5212	47.1927	78.953	26.6532	153.474	73.6949	0.843489	0.415091
	4	26.9517	136.58	55.6994	8.12554	3.31371	7.35149	4.37867	-	-	-	-	-	-	-	-
	5	35.4411	122.142	52.4726	7.26659	3.12174	9.22323	5.6807	-	-	-	-	-	-	-	-
	6	43.9268	121.051	48.4018	7.20169	2.87956	9.43309	5.62311	-	-	-	-	-	-	-	-
	7	52.525	132.16	56.6869	7.86255	3.37247	-2.19001	4.72706	-	-	-	-	-	-	-	-
	8	61.2396	128.111	55.233	7.62168	3.28597	-2.60398	4.40949	-	-	-	-	-	-	-	-
	9	69.7373	126.077	54.5027	7.50066	3.24252	-2.62122	5.12483	-	-	-	-	-	-	-	-

## Sheet: Assay Parameter per Well
	Assay Well Parameter Calculations
	Group Name	Assay Wells	glycoATP Production Rate (Basal) (pmol/min)	mitoATP Production Rate (Basal) (pmol/min)	Total ATP Production Rate (Basal) (pmol/min)	XF ATP Rate Index (Basal)	% Glycolysis (Basal)	% Oxidative Phosphorylation (Basal)
	sh-Control	C01	152.777	425.773	578.55	2.78689	26.4069	73.5931
		C02	170.679	302.181	472.86	1.77046	36.095	63.905
		C04	128.896	261.033	389.929	2.02514	33.0563	66.9437
		C05	169.764	249.541	419.305	1.46993	40.487	59.513
		C06	109.816	324.917	434.733	2.95873	25.2606	74.7394
	Group Name	Assay Wells	glycoATP Production Rate (Basal) (pmol/min)	mitoATP Production Rate (Basal) (pmol/min)	Total ATP Production Rate (Basal) (pmol/min)	XF ATP Rate Index (Basal)	% Glycolysis (Basal)	% Oxidative Phosphorylation (Basal)
	sh-PHD2	B01	338.445	466.374	804.82	1.37799	42.0523	57.9477
		B02	252.665	475.343	728.008	1.88132	34.7064	65.2936
		B03	230.758	495.389	726.147	2.14679	31.7784	68.2216
		B05	234.336	462.493	696.829	1.97363	33.6289	66.3711
		B06	246.643	430.08	676.723	1.74374	36.4466	63.5534
	Group Name	Assay Wells	glycoATP Production Rate (Basal) (pmol/min)	mitoATP Production Rate (Basal) (pmol/min)	Total ATP Production Rate (Basal) (pmol/min)	XF ATP Rate Index (Basal)	% Glycolysis (Basal)	% Oxidative Phosphorylation (Basal)
	sh-PHD2+8um Dorsomorphin	A02	96.9836	106.318	203.301	1.09624	47.7044	52.2956
		A03	108.834	126.259	235.093	1.1601	46.2941	53.7059
		A04	43.1302	5.52995	48.6601	0.128215	88.6356	11.3644
		A05	84.4678	80.5779	165.046	0.953949	51.1784	48.8216
		A06	61.3491	53.9217	115.271	0.878932	53.2217	46.7783

## Sheet: L-Normalized Rate (Copy)
Measurement	Well	Group	Time	OCR	ECAR	PER
1	A01	Background	1.37565	0	0	0
1	A02	sh-PHD2+8um Dorsomorphin	1.37565	37.2135	6.69107	112.469
1	A03	sh-PHD2+8um Dorsomorphin	1.37565	36.0459	7.70105	129.445
1	A04	sh-PHD2+8um Dorsomorphin	1.37565	0.153687	2.67056	44.8888
1	A05	sh-PHD2+8um Dorsomorphin	1.37565	26.7388	5.97321	100.402
1	A06	sh-PHD2+8um Dorsomorphin	1.37565	20.3262	4.38072	73.6344
1	B01	sh-PHD2	1.37565	193.901	22.6646	380.964
1	B02	sh-PHD2	1.37565	171.757	17.7606	298.534
1	B03	sh-PHD2	1.37565	157.192	16.8335	282.95
1	B04	Background	1.37565	0	0	0
1	B05	sh-PHD2	1.37565	107.714	16.7383	281.35
1	B06	sh-PHD2	1.37565	168.122	17.5761	295.432
1	C01	sh-Control	1.37565	155.287	10.8818	182.91
1	C02	sh-Control	1.37565	23.1329	12.3648	207.837
1	C03	Background	1.37565	0	0	0
1	C04	sh-Control	1.37565	88.538	9.44858	158.819
1	C05	sh-Control	1.37565	99.2912	10.6959	179.785
1	C06	sh-Control	1.37565	131.19	9.05517	152.206
1	D01	Control	1.37565	120.615	7.58574	127.507
1	D02	Control	1.37565	122.225	8.27614	139.112
1	D03	Control	1.37565	121.931	8.76111	147.263
1	D04	Control	1.37565	132.363	8.71635	146.511
1	D05	Control	1.37565	68.9723	9.37349	157.557
1	D06	Background	1.37565	0	0	0
2	A01	Background	9.86525	0	0	0
2	A02	sh-PHD2+8um Dorsomorphin	9.86525	35.784	6.86434	115.381
2	A03	sh-PHD2+8um Dorsomorphin	9.86525	32.7861	7.9483	133.601
2	A04	sh-PHD2+8um Dorsomorphin	9.86525	6.44354	2.72217	45.7563
2	A05	sh-PHD2+8um Dorsomorphin	9.86525	24.0359	6.19309	104.098
2	A06	sh-PHD2+8um Dorsomorphin	9.86525	16.5562	4.58911	77.1372
2	B01	sh-PHD2	9.86525	182.485	24.574	413.059
2	B02	sh-PHD2	9.86525	148.364	19.0961	320.982
2	B03	sh-PHD2	9.86525	120.369	17.9646	301.963
2	B04	Background	9.86525	0	0	0
2	B05	sh-PHD2	9.86525	91.9924	17.8955	300.802
2	B06	sh-PHD2	9.86525	152.03	19.2257	323.16
2	C01	sh-Control	9.86525	136.029	12.1926	204.942
2	C02	sh-Control	9.86525	18.348	13.1333	220.754
2	C03	Background	9.86525	0	0	0
2	C04	sh-Control	9.86525	77.6827	9.59376	161.259
2	C05	sh-Control	9.86525	88.0346	12.3319	207.285
2	C06	sh-Control	9.86525	117.861	9.02278	151.662
2	D01	Control	9.86525	108.64	8.11134	136.342
2	D02	Control	9.86525	111.043	8.76712	147.364
2	D03	Control	9.86525	110.176	9.66712	162.492
2	D04	Control	9.86525	120.727	9.0364	151.891
2	D05	Control	9.86525	61.7918	10.0571	169.048
2	D06	Background	9.86525	0	0	0
3	A01	Background	18.3505	0	0	0
3	A02	sh-PHD2+8um Dorsomorphin	18.3505	34.0557	6.86608	115.41
3	A03	sh-PHD2+8um Dorsomorphin	18.3505	29.8525	7.77403	130.672
3	A04	sh-PHD2+8um Dorsomorphin	18.3505	4.11224	2.62815	44.1759
3	A05	sh-PHD2+8um Dorsomorphin	18.3505	21.1745	6.05332	101.749
3	A06	sh-PHD2+8um Dorsomorphin	18.3505	15.309	4.36227	73.3244
3	B01	sh-PHD2	18.3505	176.079	25.1164	422.175
3	B02	sh-PHD2	18.3505	106.773	19.7543	332.045
3	B03	sh-PHD2	18.3505	121.462	18.7783	315.64
3	B04	Background	18.3505	0	0	0
3	B05	sh-PHD2	18.3505	85.722	18.7085	314.466
3	B06	sh-PHD2	18.3505	146.071	19.1885	322.534
3	C01	sh-Control	18.3505	129.901	13.1643	221.276
3	C02	sh-Control	18.3505	30.6952	12.2722	206.28
3	C03	Background	18.3505	0	0	0
3	C04	sh-Control	18.3505	72.8781	10.1452	170.528
3	C05	sh-Control	18.3505	82.9373	12.5501	210.951
3	C06	sh-Control	18.3505	112.526	9.83712	165.35
3	D01	Control	18.3505	103.594	8.96684	150.721
3	D02	Control	18.3505	105.641	9.28714	156.105
3	D03	Control	18.3505	103.953	9.78753	164.516
3	D04	Control	18.3505	114.157	9.66279	162.419
3	D05	Control	18.3505	56.0853	10.6409	178.859
3	D06	Background	18.3505	0	0	0
4	A01	Background	26.9517	0	0	0
4	A02	sh-PHD2+8um Dorsomorphin	26.9517	14.7253	10.251	172.307
4	A03	sh-PHD2+8um Dorsomorphin	26.9517	6.8963	11.6208	195.332
4	A04	sh-PHD2+8um Dorsomorphin	26.9517	3.1068	3.05179	51.2968
4	A05	sh-PHD2+8um Dorsomorphin	26.9517	6.52401	8.6568	145.51
4	A06	sh-PHD2+8um Dorsomorphin	26.9517	5.50508	7.04723	118.455
4	B01	sh-PHD2	26.9517	91.2839	38.4958	647.066
4	B02	sh-PHD2	26.9517	20.3472	30.2719	508.833
4	B03	sh-PHD2	26.9517	31.3912	30.3296	509.803
4	B04	Background	26.9517	0	0	0
4	B05	sh-PHD2	26.9517	1.63237	27.8093	467.439
4	B06	sh-PHD2	26.9517	67.8743	30.0466	505.046
4	C01	sh-Control	26.9517	52.4877	21.6846	364.491
4	C02	sh-Control	26.9517	-24.2469	18.1564	305.186
4	C03	Background	26.9517	0	0	0
4	C04	sh-Control	26.9517	25.4175	16.6652	280.122
4	C05	sh-Control	26.9517	37.5663	18.3156	307.862
4	C06	sh-Control	26.9517	53.4507	17.3585	291.775
4	D01	Control	26.9517	36.3446	17.1434	288.16
4	D02	Control	26.9517	39.6566	17.2726	290.331
4	D03	Control	26.9517	40.7718	17.23	289.615
4	D04	Control	26.9517	43.7511	18.0353	303.151
4	D05	Control	26.9517	9.29402	17.7348	298.099
4	D06	Background	26.9517	0	0	0
5	A01	Background	35.4411	0	0	0
5	A02	sh-PHD2+8um Dorsomorphin	35.4411	17.7623	9.34261	157.038
5	A03	sh-PHD2+8um Dorsomorphin	35.4411	11.7321	10.7054	179.944
5	A04	sh-PHD2+8um Dorsomorphin	35.4411	3.06948	2.66293	44.7605
5	A05	sh-PHD2+8um Dorsomorphin	35.4411	6.66041	7.59744	127.703
5	A06	sh-PHD2+8um Dorsomorphin	35.4411	6.89192	6.02454	101.265
5	B01	sh-PHD2	35.4411	115.788	35.1207	590.336
5	B02	sh-PHD2	35.4411	51.1661	27.8615	468.316
5	B03	sh-PHD2	35.4411	54.7753	27.1289	456.002
5	B04	Background	35.4411	0	0	0
5	B05	sh-PHD2	35.4411	26.8735	26.9335	452.719
5	B06	sh-PHD2	35.4411	88.7928	28.4348	477.954
5	C01	sh-Control	35.4411	63.4015	20.9936	352.876
5	C02	sh-Control	35.4411	-13.8239	17.8867	300.652
5	C03	Background	35.4411	0	0	0
5	C04	sh-Control	35.4411	33.0026	15.8436	266.311
5	C05	sh-Control	35.4411	44.2902	16.9618	285.106
5	C06	sh-Control	35.4411	62.6504	15.8308	266.095
5	D01	Control	35.4411	45.3008	16.421	276.017
5	D02	Control	35.4411	50.4914	16.1645	271.705
5	D03	Control	35.4411	52.1111	16.8822	283.768
5	D04	Control	35.4411	55.4544	17.3646	291.878
5	D05	Control	35.4411	15.4655	17.088	287.228
5	D06	Background	35.4411	0	0	0
6	A01	Background	43.9268	0	0	0
6	A02	sh-PHD2+8um Dorsomorphin	43.9268	17.5166	9.04819	152.089
6	A03	sh-PHD2+8um Dorsomorphin	43.9268	12.6702	10.3076	173.258
6	A04	sh-PHD2+8um Dorsomorphin	43.9268	3.44824	2.86391	48.1387
6	A05	sh-PHD2+8um Dorsomorphin	43.9268	6.21661	7.63796	128.385
6	A06	sh-PHD2+8um Dorsomorphin	43.9268	7.31377	6.1508	103.387
6	B01	sh-PHD2	43.9268	124.145	33.9724	571.033
6	B02	sh-PHD2	43.9268	61.729	27.0761	455.115
6	B03	sh-PHD2	43.9268	64.3162	25.6284	430.782
6	B04	Background	43.9268	0	0	0
6	B05	sh-PHD2	43.9268	34.4618	25.0532	421.113
6	B06	sh-PHD2	43.9268	95.5627	27.1388	456.17
6	C01	sh-Control	43.9268	70.3553	20.7931	349.506
6	C02	sh-Control	43.9268	-12.2441	16.6581	280.002
6	C03	Background	43.9268	0	0	0
6	C04	sh-Control	43.9268	37.5876	15.8303	266.087
6	C05	sh-Control	43.9268	46.6724	17.2144	289.352
6	C06	sh-Control	43.9268	65.7806	16.0073	269.062
6	D01	Control	43.9268	47.5777	15.4665	259.973
6	D02	Control	43.9268	54.6821	15.7362	264.507
6	D03	Control	43.9268	56.1273	16.1485	271.435
6	D04	Control	43.9268	59.5626	16.7881	282.187
6	D05	Control	43.9268	17.0678	16.9165	284.346
6	D06	Background	43.9268	0	0	0
7	A01	Background	52.525	0	0	0
7	A02	sh-PHD2+8um Dorsomorphin	52.525	2.94901	10.0741	169.332
7	A03	sh-PHD2+8um Dorsomorphin	52.525	-7.04175	11.4966	193.244
7	A04	sh-PHD2+8um Dorsomorphin	52.525	2.58561	2.8072	47.1855
7	A05	sh-PHD2+8um Dorsomorphin	52.525	-6.10141	8.34147	140.21
7	A06	sh-PHD2+8um Dorsomorphin	52.525	-3.34149	6.59338	110.827
7	B01	sh-PHD2	52.525	36.5087	38.1509	641.269
7	B02	sh-PHD2	52.525	-24.5619	29.8355	501.497
7	B03	sh-PHD2	52.525	-17.5819	28.598	480.696
7	B04	Background	52.525	0	0	0
7	B05	sh-PHD2	52.525	-48.1036	27.5756	463.511
7	B06	sh-PHD2	52.525	18.6622	29.5254	496.285
7	C01	sh-Control	52.525	17.5334	24.2131	406.992
7	C02	sh-Control	52.525	-21.0116	19.487	327.552
7	C03	Background	52.525	0	0	0
7	C04	sh-Control	52.525	3.58182	18.0931	304.123
7	C05	sh-Control	52.525	13.5143	19.2198	323.061
7	C06	sh-Control	52.525	17.9372	18.9166	317.965
7	D01	Control	52.525	7.84051	19.1361	321.653
7	D02	Control	52.525	12.7315	18.7416	315.023
7	D03	Control	52.525	10.6386	18.9185	317.996
7	D04	Control	52.525	10.5302	19.8869	334.274
7	D05	Control	52.525	-14.909	18.8931	317.569
7	D06	Background	52.525	0	0	0
8	A01	Background	61.2396	0	0	0
8	A02	sh-PHD2+8um Dorsomorphin	61.2396	1.98318	9.82323	165.116
8	A03	sh-PHD2+8um Dorsomorphin	61.2396	-6.88773	11.2474	189.055
8	A04	sh-PHD2+8um Dorsomorphin	61.2396	1.95866	2.73635	45.9947
8	A05	sh-PHD2+8um Dorsomorphin	61.2396	-6.7289	7.81688	131.392
8	A06	sh-PHD2+8um Dorsomorphin	61.2396	-3.3451	6.48453	108.997
8	B01	sh-PHD2	61.2396	37.8889	35.0476	589.106
8	B02	sh-PHD2	61.2396	-24.5271	28.5004	479.056
8	B03	sh-PHD2	61.2396	-19.146	25.8725	434.884
8	B04	Background	61.2396	0	0	0
8	B05	sh-PHD2	61.2396	-47.2429	25.4329	427.495
8	B06	sh-PHD2	61.2396	17.8234	27.4523	461.439
8	C01	sh-Control	61.2396	16.5166	22.9437	385.655
8	C02	sh-Control	61.2396	-26.4879	18.227	306.373
8	C03	Background	61.2396	0	0	0
8	C04	sh-Control	61.2396	4.18129	17.3679	291.933
8	C05	sh-Control	61.2396	15.6017	17.954	301.784
8	C06	sh-Control	61.2396	19.8668	17.9569	301.834
8	D01	Control	61.2396	8.26077	18.8021	316.04
8	D02	Control	61.2396	13.5257	17.9691	302.038
8	D03	Control	61.2396	10.3345	18.3213	307.957
8	D04	Control	61.2396	11.811	19.0104	319.54
8	D05	Control	61.2396	-18.2715	18.7249	314.741
8	D06	Background	61.2396	0	0	0
9	A01	Background	69.7373	0	0	0
9	A02	sh-PHD2+8um Dorsomorphin	69.7373	3.3447	9.68044	162.716
9	A03	sh-PHD2+8um Dorsomorphin	69.7373	-6.54338	10.9016	183.243
9	A04	sh-PHD2+8um Dorsomorphin	69.7373	2.36941	2.6253	44.128
9	A05	sh-PHD2+8um Dorsomorphin	69.7373	-7.62709	8.07523	135.734
9	A06	sh-PHD2+8um Dorsomorphin	69.7373	-4.64975	6.22067	104.562
9	B01	sh-PHD2	69.7373	36.5296	33.1852	557.802
9	B02	sh-PHD2	69.7373	-25.5268	26.456	444.693
9	B03	sh-PHD2	69.7373	-20.0076	24.3484	409.266
9	B04	Background	69.7373	0	0	0
9	B05	sh-PHD2	69.7373	-47.8275	24.4996	411.808
9	B06	sh-PHD2	69.7373	19.5856	26.2382	441.031
9	C01	sh-Control	69.7373	15.7362	21.6677	364.208
9	C02	sh-Control	69.7373	-28.6404	17.649	296.658
9	C03	Background	69.7373	0	0	0
9	C04	sh-Control	69.7373	3.49201	16.2651	273.395
9	C05	sh-Control	69.7373	14.2914	17.2832	290.508
9	C06	sh-Control	69.7373	19.9705	16.9756	285.339
9	D01	Control	69.7373	8.23293	18.3583	308.58
9	D02	Control	69.7373	13.2934	17.0869	287.209
9	D03	Control	69.7373	11.167	17.0847	287.172
9	D04	Control	69.7373	11.0978	18.3335	308.164
9	D05	Control	69.7373	-19.0188	17.8118	299.393
9	D06	Background	69.7373	0	0	0

## Sheet: Project Information
	Project Information
		File Name	Last Run	Project Name	Plate Barcode	Cartridge Barcode	Cartridge Lot Number
		RAECs.xlsx	6/13/2022 7:51 PM		R0125112721K	B0013412721B**+427-6+644-3300F+250-2***000A+205-4**+000+0125&	B12721
		Plate Map Layout
		1	2	3	4	5	6		Legend:
	A	Background	sh-PHD2+8um Dorsomorphin	sh-PHD2+8um Dorsomorphin	sh-PHD2+8um Dorsomorphin	sh-PHD2+8um Dorsomorphin	sh-PHD2+8um Dorsomorphin		Unassigned Well	Unselected Well	Assigned Well
	B	sh-PHD2	sh-PHD2	sh-PHD2	Background	sh-PHD2	sh-PHD2
	C	sh-Control	sh-Control	Background	sh-Control	sh-Control	sh-Control
	D	Control	Control	Control	Control	Control	Background
		Buffer Factor :
		1	2	3	4	5	6
	A	2.5	2.5	2.5	2.5	2.5	2.5
	B	2.5	2.5	2.5	2.5	2.5	2.5
	C	2.5	2.5	2.5	2.5	2.5	2.5
	D	2.5	2.5	2.5	2.5	2.5	2.5

## Sheet: L-Normalized Rate
Measurement	Well	Group	Time	OCR	ECAR	PER
1	A01	Background	1.37565	0	0	0
1	A02	sh-PHD2+8um Dorsomorphin	1.37565	37.2135	6.69107	112.469
1	A03	sh-PHD2+8um Dorsomorphin	1.37565	36.0459	7.70105	129.445
1	A04	sh-PHD2+8um Dorsomorphin	1.37565	0.153687	2.67056	44.8888
1	A05	sh-PHD2+8um Dorsomorphin	1.37565	26.7388	5.97321	100.402
1	A06	sh-PHD2+8um Dorsomorphin	1.37565	20.3262	4.38072	73.6344
1	B01	sh-PHD2	1.37565	193.901	22.6646	380.964
1	B02	sh-PHD2	1.37565	171.757	17.7606	298.534
1	B03	sh-PHD2	1.37565	157.192	16.8335	282.95
1	B04	Background	1.37565	0	0	0
1	B05	sh-PHD2	1.37565	107.714	16.7383	281.35
1	B06	sh-PHD2	1.37565	168.122	17.5761	295.432
1	C01	sh-Control	1.37565	155.287	10.8818	182.91
1	C02	sh-Control	1.37565	23.1329	12.3648	207.837
1	C03	Background	1.37565	0	0	0
1	C04	sh-Control	1.37565	88.538	9.44858	158.819
1	C05	sh-Control	1.37565	99.2912	10.6959	179.785
1	C06	sh-Control	1.37565	131.19	9.05517	152.206
1	D01	Control	1.37565	120.615	7.58574	127.507
1	D02	Control	1.37565	122.225	8.27614	139.112
1	D03	Control	1.37565	121.931	8.76111	147.263
1	D04	Control	1.37565	132.363	8.71635	146.511
1	D05	Control	1.37565	68.9723	9.37349	157.557
1	D06	Background	1.37565	0	0	0
2	A01	Background	9.86525	0	0	0
2	A02	sh-PHD2+8um Dorsomorphin	9.86525	35.784	6.86434	115.381
2	A03	sh-PHD2+8um Dorsomorphin	9.86525	32.7861	7.9483	133.601
2	A04	sh-PHD2+8um Dorsomorphin	9.86525	6.44354	2.72217	45.7563
2	A05	sh-PHD2+8um Dorsomorphin	9.86525	24.0359	6.19309	104.098
2	A06	sh-PHD2+8um Dorsomorphin	9.86525	16.5562	4.58911	77.1372
2	B01	sh-PHD2	9.86525	182.485	24.574	413.059
2	B02	sh-PHD2	9.86525	148.364	19.0961	320.982
2	B03	sh-PHD2	9.86525	120.369	17.9646	301.963
2	B04	Background	9.86525	0	0	0
2	B05	sh-PHD2	9.86525	91.9924	17.8955	300.802
2	B06	sh-PHD2	9.86525	152.03	19.2257	323.16
2	C01	sh-Control	9.86525	136.029	12.1926	204.942
2	C02	sh-Control	9.86525	18.348	13.1333	220.754
2	C03	Background	9.86525	0	0	0
2	C04	sh-Control	9.86525	77.6827	9.59376	161.259
2	C05	sh-Control	9.86525	88.0346	12.3319	207.285
2	C06	sh-Control	9.86525	117.861	9.02278	151.662
2	D01	Control	9.86525	108.64	8.11134	136.342
2	D02	Control	9.86525	111.043	8.76712	147.364
2	D03	Control	9.86525	110.176	9.66712	162.492
2	D04	Control	9.86525	120.727	9.0364	151.891
2	D05	Control	9.86525	61.7918	10.0571	169.048
2	D06	Background	9.86525	0	0	0
3	A01	Background	18.3505	0	0	0
3	A02	sh-PHD2+8um Dorsomorphin	18.3505	34.0557	6.86608	115.41
3	A03	sh-PHD2+8um Dorsomorphin	18.3505	29.8525	7.77403	130.672
3	A04	sh-PHD2+8um Dorsomorphin	18.3505	4.11224	2.62815	44.1759
3	A05	sh-PHD2+8um Dorsomorphin	18.3505	21.1745	6.05332	101.749
3	A06	sh-PHD2+8um Dorsomorphin	18.3505	15.309	4.36227	73.3244
3	B01	sh-PHD2	18.3505	176.079	25.1164	422.175
3	B02	sh-PHD2	18.3505	106.773	19.7543	332.045
3	B03	sh-PHD2	18.3505	121.462	18.7783	315.64
3	B04	Background	18.3505	0	0	0
3	B05	sh-PHD2	18.3505	85.722	18.7085	314.466
3	B06	sh-PHD2	18.3505	146.071	19.1885	322.534
3	C01	sh-Control	18.3505	129.901	13.1643	221.276
3	C02	sh-Control	18.3505	30.6952	12.2722	206.28
3	C03	Background	18.3505	0	0	0
3	C04	sh-Control	18.3505	72.8781	10.1452	170.528
3	C05	sh-Control	18.3505	82.9373	12.5501	210.951
3	C06	sh-Control	18.3505	112.526	9.83712	165.35
3	D01	Control	18.3505	103.594	8.96684	150.721
3	D02	Control	18.3505	105.641	9.28714	156.105
3	D03	Control	18.3505	103.953	9.78753	164.516
3	D04	Control	18.3505	114.157	9.66279	162.419
3	D05	Control	18.3505	56.0853	10.6409	178.859
3	D06	Background	18.3505	0	0	0
4	A01	Background	26.9517	0	0	0
4	A02	sh-PHD2+8um Dorsomorphin	26.9517	14.7253	10.251	172.307
4	A03	sh-PHD2+8um Dorsomorphin	26.9517	6.8963	11.6208	195.332
4	A04	sh-PHD2+8um Dorsomorphin	26.9517	3.1068	3.05179	51.2968
4	A05	sh-PHD2+8um Dorsomorphin	26.9517	6.52401	8.6568	145.51
4	A06	sh-PHD2+8um Dorsomorphin	26.9517	5.50508	7.04723	118.455
4	B01	sh-PHD2	26.9517	91.2839	38.4958	647.066
4	B02	sh-PHD2	26.9517	20.3472	30.2719	508.833
4	B03	sh-PHD2	26.9517	31.3912	30.3296	509.803
4	B04	Background	26.9517	0	0	0
4	B05	sh-PHD2	26.9517	1.63237	27.8093	467.439
4	B06	sh-PHD2	26.9517	67.8743	30.0466	505.046
4	C01	sh-Control	26.9517	52.4877	21.6846	364.491
4	C02	sh-Control	26.9517	-24.2469	18.1564	305.186
4	C03	Background	26.9517	0	0	0
4	C04	sh-Control	26.9517	25.4175	16.6652	280.122
4	C05	sh-Control	26.9517	37.5663	18.3156	307.862
4	C06	sh-Control	26.9517	53.4507	17.3585	291.775
4	D01	Control	26.9517	36.3446	17.1434	288.16
4	D02	Control	26.9517	39.6566	17.2726	290.331
4	D03	Control	26.9517	40.7718	17.23	289.615
4	D04	Control	26.9517	43.7511	18.0353	303.151
4	D05	Control	26.9517	9.29402	17.7348	298.099
4	D06	Background	26.9517	0	0	0
5	A01	Background	35.4411	0	0	0
5	A02	sh-PHD2+8um Dorsomorphin	35.4411	17.7623	9.34261	157.038
5	A03	sh-PHD2+8um Dorsomorphin	35.4411	11.7321	10.7054	179.944
5	A04	sh-PHD2+8um Dorsomorphin	35.4411	3.06948	2.66293	44.7605
5	A05	sh-PHD2+8um Dorsomorphin	35.4411	6.66041	7.59744	127.703
5	A06	sh-PHD2+8um Dorsomorphin	35.4411	6.89192	6.02454	101.265
5	B01	sh-PHD2	35.4411	115.788	35.1207	590.336
5	B02	sh-PHD2	35.4411	51.1661	27.8615	468.316
5	B03	sh-PHD2	35.4411	54.7753	27.1289	456.002
5	B04	Background	35.4411	0	0	0
5	B05	sh-PHD2	35.4411	26.8735	26.9335	452.719
5	B06	sh-PHD2	35.4411	88.7928	28.4348	477.954
5	C01	sh-Control	35.4411	63.4015	20.9936	352.876
5	C02	sh-Control	35.4411	-13.8239	17.8867	300.652
5	C03	Background	35.4411	0	0	0
5	C04	sh-Control	35.4411	33.0026	15.8436	266.311
5	C05	sh-Control	35.4411	44.2902	16.9618	285.106
5	C06	sh-Control	35.4411	62.6504	15.8308	266.095
5	D01	Control	35.4411	45.3008	16.421	276.017
5	D02	Control	35.4411	50.4914	16.1645	271.705
5	D03	Control	35.4411	52.1111	16.8822	283.768
5	D04	Control	35.4411	55.4544	17.3646	291.878
5	D05	Control	35.4411	15.4655	17.088	287.228
5	D06	Background	35.4411	0	0	0
6	A01	Background	43.9268	0	0	0
6	A02	sh-PHD2+8um Dorsomorphin	43.9268	17.5166	9.04819	152.089
6	A03	sh-PHD2+8um Dorsomorphin	43.9268	12.6702	10.3076	173.258
6	A04	sh-PHD2+8um Dorsomorphin	43.9268	3.44824	2.86391	48.1387
6	A05	sh-PHD2+8um Dorsomorphin	43.9268	6.21661	7.63796	128.385
6	A06	sh-PHD2+8um Dorsomorphin	43.9268	7.31377	6.1508	103.387
6	B01	sh-PHD2	43.9268	124.145	33.9724	571.033
6	B02	sh-PHD2	43.9268	61.729	27.0761	455.115
6	B03	sh-PHD2	43.9268	64.3162	25.6284	430.782
6	B04	Background	43.9268	0	0	0
6	B05	sh-PHD2	43.9268	34.4618	25.0532	421.113
6	B06	sh-PHD2	43.9268	95.5627	27.1388	456.17
6	C01	sh-Control	43.9268	70.3553	20.7931	349.506
6	C02	sh-Control	43.9268	-12.2441	16.6581	280.002
6	C03	Background	43.9268	0	0	0
6	C04	sh-Control	43.9268	37.5876	15.8303	266.087
6	C05	sh-Control	43.9268	46.6724	17.2144	289.352
6	C06	sh-Control	43.9268	65.7806	16.0073	269.062
6	D01	Control	43.9268	47.5777	15.4665	259.973
6	D02	Control	43.9268	54.6821	15.7362	264.507
6	D03	Control	43.9268	56.1273	16.1485	271.435
6	D04	Control	43.9268	59.5626	16.7881	282.187
6	D05	Control	43.9268	17.0678	16.9165	284.346
6	D06	Background	43.9268	0	0	0
7	A01	Background	52.525	0	0	0
7	A02	sh-PHD2+8um Dorsomorphin	52.525	2.94901	10.0741	169.332
7	A03	sh-PHD2+8um Dorsomorphin	52.525	-7.04175	11.4966	193.244
7	A04	sh-PHD2+8um Dorsomorphin	52.525	2.58561	2.8072	47.1855
7	A05	sh-PHD2+8um Dorsomorphin	52.525	-6.10141	8.34147	140.21
7	A06	sh-PHD2+8um Dorsomorphin	52.525	-3.34149	6.59338	110.827
7	B01	sh-PHD2	52.525	36.5087	38.1509	641.269
7	B02	sh-PHD2	52.525	-24.5619	29.8355	501.497
7	B03	sh-PHD2	52.525	-17.5819	28.598	480.696
7	B04	Background	52.525	0	0	0
7	B05	sh-PHD2	52.525	-48.1036	27.5756	463.511
7	B06	sh-PHD2	52.525	18.6622	29.5254	496.285
7	C01	sh-Control	52.525	17.5334	24.2131	406.992
7	C02	sh-Control	52.525	-21.0116	19.487	327.552
7	C03	Background	52.525	0	0	0
7	C04	sh-Control	52.525	3.58182	18.0931	304.123
7	C05	sh-Control	52.525	13.5143	19.2198	323.061
7	C06	sh-Control	52.525	17.9372	18.9166	317.965
7	D01	Control	52.525	7.84051	19.1361	321.653
7	D02	Control	52.525	12.7315	18.7416	315.023
7	D03	Control	52.525	10.6386	18.9185	317.996
7	D04	Control	52.525	10.5302	19.8869	334.274
7	D05	Control	52.525	-14.909	18.8931	317.569
7	D06	Background	52.525	0	0	0
8	A01	Background	61.2396	0	0	0
8	A02	sh-PHD2+8um Dorsomorphin	61.2396	1.98318	9.82323	165.116
8	A03	sh-PHD2+8um Dorsomorphin	61.2396	-6.88773	11.2474	189.055
8	A04	sh-PHD2+8um Dorsomorphin	61.2396	1.95866	2.73635	45.9947
8	A05	sh-PHD2+8um Dorsomorphin	61.2396	-6.7289	7.81688	131.392
8	A06	sh-PHD2+8um Dorsomorphin	61.2396	-3.3451	6.48453	108.997
8	B01	sh-PHD2	61.2396	37.8889	35.0476	589.106
8	B02	sh-PHD2	61.2396	-24.5271	28.5004	479.056
8	B03	sh-PHD2	61.2396	-19.146	25.8725	434.884
8	B04	Background	61.2396	0	0	0
8	B05	sh-PHD2	61.2396	-47.2429	25.4329	427.495
8	B06	sh-PHD2	61.2396	17.8234	27.4523	461.439
8	C01	sh-Control	61.2396	16.5166	22.9437	385.655
8	C02	sh-Control	61.2396	-26.4879	18.227	306.373
8	C03	Background	61.2396	0	0	0
8	C04	sh-Control	61.2396	4.18129	17.3679	291.933
8	C05	sh-Control	61.2396	15.6017	17.954	301.784
8	C06	sh-Control	61.2396	19.8668	17.9569	301.834
8	D01	Control	61.2396	8.26077	18.8021	316.04
8	D02	Control	61.2396	13.5257	17.9691	302.038
8	D03	Control	61.2396	10.3345	18.3213	307.957
8	D04	Control	61.2396	11.811	19.0104	319.54
8	D05	Control	61.2396	-18.2715	18.7249	314.741
8	D06	Background	61.2396	0	0	0
9	A01	Background	69.7373	0	0	0
9	A02	sh-PHD2+8um Dorsomorphin	69.7373	3.3447	9.68044	162.716
9	A03	sh-PHD2+8um Dorsomorphin	69.7373	-6.54338	10.9016	183.243
9	A04	sh-PHD2+8um Dorsomorphin	69.7373	2.36941	2.6253	44.128
9	A05	sh-PHD2+8um Dorsomorphin	69.7373	-7.62709	8.07523	135.734
9	A06	sh-PHD2+8um Dorsomorphin	69.7373	-4.64975	6.22067	104.562
9	B01	sh-PHD2	69.7373	36.5296	33.1852	557.802
9	B02	sh-PHD2	69.7373	-25.5268	26.456	444.693
9	B03	sh-PHD2	69.7373	-20.0076	24.3484	409.266
9	B04	Background	69.7373	0	0	0
9	B05	sh-PHD2	69.7373	-47.8275	24.4996	411.808
9	B06	sh-PHD2	69.7373	19.5856	26.2382	441.031
9	C01	sh-Control	69.7373	15.7362	21.6677	364.208
9	C02	sh-Control	69.7373	-28.6404	17.649	296.658
9	C03	Background	69.7373	0	0	0
9	C04	sh-Control	69.7373	3.49201	16.2651	273.395
9	C05	sh-Control	69.7373	14.2914	17.2832	290.508
9	C06	sh-Control	69.7373	19.9705	16.9756	285.339
9	D01	Control	69.7373	8.23293	18.3583	308.58
9	D02	Control	69.7373	13.2934	17.0869	287.209
9	D03	Control	69.7373	11.167	17.0847	287.172
9	D04	Control	69.7373	11.0978	18.3335	308.164
9	D05	Control	69.7373	-19.0188	17.8118	299.393
9	D06	Background	69.7373	0	0	0

[truncated: 9 more sheets: L-Rate (Copy), L-Rate, ExcludedGroups, groups, MinOCR, MinOCROligo, min pivot, Image, Lotnumber]
