# Supplementary material for: Silencing of topical proline hydroxylase domain 2 promotes the healing of rat diabetic wounds by phosphorylating AMPK
Source: PLoS One. 2023 Dec 1;18(12):e0294566. doi: 10.1371/journal.pone.0294566 (PMC10691724; doi:10.1371/journal.pone.0294566)
Supplement: S3 File — (ZIP) [file pone.0294566.s003.zip › support information/Real-Time ATP rate assay RDFs.xlsm]

## Sheet: MinOCR pivot
Average of OCR	列标签
	Sh-PHD2+8uM Dorsomorphin					Sh-PHD2+8uM Dorsomorphin 汇总
行标签	D01	D02	D03	D04	D05
4	14.5715	15.2453	16.2883	26.6917	15.8165	17.7227
5	15.2469	16.9057	17.3976	19.7302	16.9477	17.2456
6	15.0563	20.3183	16.9127	16.8012	16.33	17.0837

## Sheet: Rate (Copy)
Measurement	Well	Group	Time	OCR	ECAR	PER
1	A01	Background	1.37591	0	0	0
1	A02	c	1.37591	127.054	8.67512	204.865
1	A03	c	1.37591	119.453	7.88616	191.604
1	A04	c	1.37591	126.009	9.02701	210.78
1	A05	c	1.37591	124.8	8.30505	198.645
1	A06	c	1.37591	118.979	6.51983	168.637
1	B01	Sh-Control	1.37591	63.2894	3.76319	122.302
1	B02	Sh-Control	1.37591	160.642	8.19421	196.781
1	B03	Background	1.37591	0	0	0
1	B04	Sh-Control	1.37591	136.987	6.96374	176.099
1	B05	Sh-Control	1.37591	149.398	7.20783	180.202
1	B06	Sh-Control	1.37591	86.2635	8.82675	207.414
1	C01	Sh-PHD2	1.37591	70.0316	0.47395	67.0135
1	C02	Sh-PHD2	1.37591	152.189	5.86022	157.55
1	C03	Sh-PHD2	1.37591	169.449	6.85282	174.234
1	C04	Background	1.37591	0	0	0
1	C05	Sh-PHD2	1.37591	163.917	8.45201	201.115
1	C06	Sh-PHD2	1.37591	155.841	6.0615	160.933
1	D01	Sh-PHD2+8uM Dorsomorphin	1.37591	72.7588	3.30978	114.68
1	D02	Sh-PHD2+8uM Dorsomorphin	1.37591	96.5902	1.53245	84.8056
1	D03	Sh-PHD2+8uM Dorsomorphin	1.37591	52.0126	1.30705	81.017
1	D04	Sh-PHD2+8uM Dorsomorphin	1.37591	68.8479	1.48221	83.9611
1	D05	Sh-PHD2+8uM Dorsomorphin	1.37591	67.2444	3.89873	124.58
1	D06	Background	1.37591	0	0	0
2	A01	Background	9.8636	0	0	0
2	A02	c	9.8636	124.453	8.52101	197.204
2	A03	c	9.8636	118.938	8.06561	189.549
2	A04	c	9.8636	125.066	8.40792	195.303
2	A05	c	9.8636	126.226	8.58692	198.312
2	A06	c	9.8636	115.061	7.09144	173.175
2	B01	Sh-Control	9.8636	60.3162	4.29384	126.151
2	B02	Sh-Control	9.8636	160.356	7.84574	185.853
2	B03	Background	9.8636	0	0	0
2	B04	Sh-Control	9.8636	134.38	6.75399	167.503
2	B05	Sh-Control	9.8636	145.578	7.47862	179.683
2	B06	Sh-Control	9.8636	85.7359	9.5844	215.078
2	C01	Sh-PHD2	9.8636	71.0192	0.553218	63.2753
2	C02	Sh-PHD2	9.8636	152.858	5.52098	146.777
2	C03	Sh-PHD2	9.8636	164.893	6.72705	167.05
2	C04	Background	9.8636	0	0	0
2	C05	Sh-PHD2	9.8636	157.213	8.17333	191.36
2	C06	Sh-PHD2	9.8636	149.274	5.74554	150.552
2	D01	Sh-PHD2+8uM Dorsomorphin	9.8636	70.847	2.74926	100.188
2	D02	Sh-PHD2+8uM Dorsomorphin	9.8636	27.0748	1.54454	79.9383
2	D03	Sh-PHD2+8uM Dorsomorphin	9.8636	52.0083	1.14764	73.2669
2	D04	Sh-PHD2+8uM Dorsomorphin	9.8636	64.2921	0.992185	70.6538
2	D05	Sh-PHD2+8uM Dorsomorphin	9.8636	65.426	3.45365	112.028
2	D06	Background	9.8636	0	0	0
3	A01	Background	18.3516	0	0	0
3	A02	c	18.3516	123.575	8.49682	192.796
3	A03	c	18.3516	116.709	7.92437	183.174
3	A04	c	18.3516	121.88	8.56886	194.007
3	A05	c	18.3516	124.711	8.43901	191.825
3	A06	c	18.3516	113.147	6.67332	162.146
3	B01	Sh-Control	18.3516	56.9147	4.23935	121.233
3	B02	Sh-Control	18.3516	153.971	7.82815	181.557
3	B03	Background	18.3516	0	0	0
3	B04	Sh-Control	18.3516	132.384	6.35939	156.869
3	B05	Sh-Control	18.3516	143.034	7.20387	171.063
3	B06	Sh-Control	18.3516	83.5106	7.05048	168.485
3	C01	Sh-PHD2	18.3516	70.5681	0.263145	54.3984
3	C02	Sh-PHD2	18.3516	152.22	5.53817	143.065
3	C03	Sh-PHD2	18.3516	162.299	6.98976	167.464
3	C04	Background	18.3516	0	0	0
3	C05	Sh-PHD2	18.3516	158.19	8.14298	186.849
3	C06	Sh-PHD2	18.3516	149.232	6.12843	152.987
3	D01	Sh-PHD2+8uM Dorsomorphin	18.3516	68.3381	2.68989	95.189
3	D02	Sh-PHD2+8uM Dorsomorphin	18.3516	49.6429	1.42924	73.9991
3	D03	Sh-PHD2+8uM Dorsomorphin	18.3516	49.8265	0.97529	66.3687
3	D04	Sh-PHD2+8uM Dorsomorphin	18.3516	43.935	0.971593	66.3065
3	D05	Sh-PHD2+8uM Dorsomorphin	18.3516	63.4208	3.60836	110.627
3	D06	Background	18.3516	0	0	0
4	A01	Background	26.9488	0	0	0
4	A02	c	26.9488	63.9693	18.8308	365.867
4	A03	c	26.9488	61.0167	17.9558	351.159
4	A04	c	26.9488	63.173	17.3772	341.433
4	A05	c	26.9488	63.2089	18.4079	358.758
4	A06	c	26.9488	74.6162	16.0852	319.716
4	B01	Sh-Control	26.9488	1.22914	10.8541	231.788
4	B02	Sh-Control	26.9488	91.5353	18.4712	359.823
4	B03	Background	26.9488	0	0	0
4	B04	Sh-Control	26.9488	74.6192	16.0966	319.907
4	B05	Sh-Control	26.9488	81.5189	16.9343	333.988
4	B06	Sh-Control	26.9488	59.7064	17.2385	339.103
4	C01	Sh-PHD2	26.9488	57.6433	2.11887	84.9599
4	C02	Sh-PHD2	26.9488	86.7236	14.9566	300.747
4	C03	Sh-PHD2	26.9488	83.7684	18.3993	358.613
4	C04	Background	26.9488	0	0	0
4	C05	Sh-PHD2	26.9488	78.2662	21.3412	408.064
4	C06	Sh-PHD2	26.9488	76.8392	17.477	343.111
4	D01	Sh-PHD2+8uM Dorsomorphin	26.9488	42.2574	8.29317	188.742
4	D02	Sh-PHD2+8uM Dorsomorphin	26.9488	42.6867	2.71831	95.0358
4	D03	Sh-PHD2+8uM Dorsomorphin	26.9488	45.6073	1.72794	78.3889
4	D04	Sh-PHD2+8uM Dorsomorphin	26.9488	72.0675	1.06764	67.2901
4	D05	Sh-PHD2+8uM Dorsomorphin	26.9488	45.8679	8.88036	198.612
4	D06	Background	26.9488	0	0	0
5	A01	Background	35.4398	0	0	0
5	A02	c	35.4398	64.3487	18.3062	353.848
5	A03	c	35.4398	63.9091	16.8812	329.895
5	A04	c	35.4398	65.1653	16.9897	331.718
5	A05	c	35.4398	66.9547	17.8843	346.755
5	A06	c	35.4398	69.8676	15.6896	309.866
5	B01	Sh-Control	35.4398	1.01525	10.779	227.324
5	B02	Sh-Control	35.4398	93.6693	18.472	356.635
5	B03	Background	35.4398	0	0	0
5	B04	Sh-Control	35.4398	75.2076	14.8013	294.935
5	B05	Sh-Control	35.4398	82.8711	16.2186	318.757
5	B06	Sh-Control	35.4398	61.0899	17.2101	335.423
5	C01	Sh-PHD2	35.4398	61.2615	2.76118	92.5551
5	C02	Sh-PHD2	35.4398	86.772	14.0749	282.724
5	C03	Sh-PHD2	35.4398	85.5966	17.8269	345.79
5	C04	Background	35.4398	0	0	0
5	C05	Sh-PHD2	35.4398	82.2729	20.1491	384.824
5	C06	Sh-PHD2	35.4398	80.7028	16.3446	320.875
5	D01	Sh-PHD2+8uM Dorsomorphin	35.4398	44.2161	8.27453	185.228
5	D02	Sh-PHD2+8uM Dorsomorphin	35.4398	47.3359	3.04116	97.2611
5	D03	Sh-PHD2+8uM Dorsomorphin	35.4398	48.7131	1.82856	76.8788
5	D04	Sh-PHD2+8uM Dorsomorphin	35.4398	53.2714	1.59912	73.0223
5	D05	Sh-PHD2+8uM Dorsomorphin	35.4398	49.1484	8.9891	197.239
5	D06	Background	35.4398	0	0	0
6	A01	Background	43.9313	0	0	0
6	A02	c	43.9313	64.2993	18.1985	350.339
6	A03	c	43.9313	60.4628	16.5537	322.691
6	A04	c	43.9313	63.9427	16.7619	326.192
6	A05	c	43.9313	65.7348	17.2882	335.039
6	A06	c	43.9313	70.8361	15.4214	303.66
6	B01	Sh-Control	43.9313	-0.931907	11.3821	235.764
6	B02	Sh-Control	43.9313	89.0922	18.11	348.852
6	B03	Background	43.9313	0	0	0
6	B04	Sh-Control	43.9313	73.0979	14.7264	291.977
6	B05	Sh-Control	43.9313	80.3523	16.4231	320.497
6	B06	Sh-Control	43.9313	59.2577	16.5193	322.114
6	C01	Sh-PHD2	43.9313	59.8792	1.91659	76.6605
6	C02	Sh-PHD2	43.9313	85.5643	14.5014	288.195
6	C03	Sh-PHD2	43.9313	85.9552	17.8565	344.591
6	C04	Background	43.9313	0	0	0
6	C05	Sh-PHD2	43.9313	82.0175	20.5387	389.675
6	C06	Sh-PHD2	43.9313	79.6716	15.848	310.831
6	D01	Sh-PHD2+8uM Dorsomorphin	43.9313	43.6631	7.74976	174.709
6	D02	Sh-PHD2+8uM Dorsomorphin	43.9313	56.8912	2.21283	81.6399
6	D03	Sh-PHD2+8uM Dorsomorphin	43.9313	47.3556	1.41675	68.2587
6	D04	Sh-PHD2+8uM Dorsomorphin	43.9313	45.3634	1.56411	70.7357
6	D05	Sh-PHD2+8uM Dorsomorphin	43.9313	47.3571	8.67531	190.266
6	D06	Background	43.9313	0	0	0
7	A01	Background	52.5273	0	0	0
7	A02	c	52.5273	52.0924	20.43	386.816
7	A03	c	52.5273	50.5657	19.3247	368.238
7	A04	c	52.5273	48.5704	19.3996	369.497
7	A05	c	52.5273	51.8012	20.6873	391.141
7	A06	c	52.5273	65.3985	18.0769	347.264
7	B01	Sh-Control	52.5273	-12.298	12.8119	258.766
7	B02	Sh-Control	52.5273	79.4113	20.995	396.314
7	B03	Background	52.5273	0	0	0
7	B04	Sh-Control	52.5273	59.682	17.9571	345.25
7	B05	Sh-Control	52.5273	66.5848	18.6101	356.226
7	B06	Sh-Control	52.5273	56.6747	18.0032	346.025
7	C01	Sh-PHD2	52.5273	55.6946	2.58822	86.9183
7	C02	Sh-PHD2	52.5273	69.8962	17.0811	330.526
7	C03	Sh-PHD2	52.5273	65.796	21.4504	403.969
7	C04	Background	52.5273	0	0	0
7	C05	Sh-PHD2	52.5273	62.5813	24.2198	450.518
7	C06	Sh-PHD2	52.5273	62.4054	20.2563	383.896
7	D01	Sh-PHD2+8uM Dorsomorphin	52.5273	36.8855	8.42975	185.107
7	D02	Sh-PHD2+8uM Dorsomorphin	52.5273	46.8582	2.39333	83.6424
7	D03	Sh-PHD2+8uM Dorsomorphin	52.5273	47.6879	1.58231	70.0103
7	D04	Sh-PHD2+8uM Dorsomorphin	52.5273	45.0117	0.870454	58.0449
7	D05	Sh-PHD2+8uM Dorsomorphin	52.5273	43.9223	9.09523	196.293
7	D06	Background	52.5273	0	0	0
8	A01	Background	61.0205	0	0	0
8	A02	c	61.0205	52.3577	20.8671	392.741
8	A03	c	61.0205	50.2576	19.7652	374.22
8	A04	c	61.0205	49.4562	19.2236	365.116
8	A05	c	61.0205	53.0178	21.0053	395.065
8	A06	c	61.0205	64.7857	18.5553	353.883
8	B01	Sh-Control	61.0205	-13.6401	13.7128	272.487
8	B02	Sh-Control	61.0205	77.0278	21.5165	403.658
8	B03	Background	61.0205	0	0	0
8	B04	Sh-Control	61.0205	61.4716	18.0132	344.772
8	B05	Sh-Control	61.0205	67.6209	18.7445	357.064
8	B06	Sh-Control	61.0205	55.2442	19.8969	376.434
8	C01	Sh-PHD2	61.0205	58.2745	3.29176	97.3222
8	C02	Sh-PHD2	61.0205	70.54	18.4256	351.703
8	C03	Sh-PHD2	61.0205	67.9261	22.6404	422.549
8	C04	Background	61.0205	0	0	0
8	C05	Sh-PHD2	61.0205	65.4283	25.8533	476.553
8	C06	Sh-PHD2	61.0205	63.3645	21.0168	395.258
8	D01	Sh-PHD2+8uM Dorsomorphin	61.0205	38.2467	8.41106	183.371
8	D02	Sh-PHD2+8uM Dorsomorphin	61.0205	41.7465	2.82276	89.4388
8	D03	Sh-PHD2+8uM Dorsomorphin	61.0205	46.5048	1.4996	67.1982
8	D04	Sh-PHD2+8uM Dorsomorphin	61.0205	47.211	1.51797	67.507
8	D05	Sh-PHD2+8uM Dorsomorphin	61.0205	45.6272	9.21521	196.888
8	D06	Background	61.0205	0	0	0
9	A01	Background	69.5102	0	0	0
9	A02	c	69.5102	52.8741	20.609	387.804
9	A03	c	69.5102	48.6784	19.824	374.609
9	A04	c	69.5102	50.6075	19.2686	365.272
9	A05	c	69.5102	53.6288	20.977	393.989
9	A06	c	69.5102	63.9814	18.19	347.143
9	B01	Sh-Control	69.5102	-10.8535	13.4466	267.412
9	B02	Sh-Control	69.5102	77.7062	21.3269	399.87
9	B03	Background	69.5102	0	0	0
9	B04	Sh-Control	69.5102	60.1007	18.1975	347.27
9	B05	Sh-Control	69.5102	66.5775	18.6951	355.633
9	B06	Sh-Control	69.5102	55.6309	19.1453	363.201
9	C01	Sh-PHD2	69.5102	55.9747	3.08335	93.2192
9	C02	Sh-PHD2	69.5102	70.1404	18.056	344.89
9	C03	Sh-PHD2	69.5102	67.0683	22.6984	422.924
9	C04	Background	69.5102	0	0	0
9	C05	Sh-PHD2	69.5102	64.686	26.1921	481.648
9	C06	Sh-PHD2	69.5102	63.4966	21.7972	407.776
9	D01	Sh-PHD2+8uM Dorsomorphin	69.5102	37.4057	8.38825	182.388
9	D02	Sh-PHD2+8uM Dorsomorphin	69.5102	44.0538	2.94833	90.9496
9	D03	Sh-PHD2+8uM Dorsomorphin	69.5102	49.8155	1.62321	68.6759
9	D04	Sh-PHD2+8uM Dorsomorphin	69.5102	48.326	1.30904	63.3951
9	D05	Sh-PHD2+8uM Dorsomorphin	69.5102	46.3204	8.71699	187.913
9	D06	Background	69.5102	0	0	0

## Sheet: Summary Printout
																																SelectedGroups	glyco ATP Production Rate	ATP Glycolsis Error	mito ATP Production Rate	ATP Mitochondrial Error	glyco ATP Production Rate	ATP Glycolsis Error	mito ATP Production Rate	ATP Mitochondrial Error	Basal	Induced(Average Rates)	Metabolic Index Basal error	Metabolic Index Induced error
	Seahorse XF Real-Time ATP Rate Assay Report Generator																															Sh-Control	20.1654	7.44249	85.0641	27.5257	0	0	0	0	5.22075	0	3.54347	0
	Assay Name:	XF Real-Time ATP Rate Assay (Induced) 10.5	Last Run:	10/5/2022 5:15 PM																												Sh-PHD2	14.6293	9.83212	109.294	49.3641	0	0	0	0	2.60958	0	10.3394	0
	Project Name:																															Sh-PHD2+8uM Dorsomorphin	8.93553	4.89756	16.4233	21.1724	0	0	0	0	1.54172	0	2.06769	0
	Principle Investigator:
	24 磅
		XF Real-Time ATP Rate Assay (Induced) 10.5		10/5/2022 5:15 PM
				RDFs.xlsx
				10/11/2017 1:51 PM
																										Time (min)	Sh-Control	Sh-PHD2	Sh-PHD2+8uM Dorsomorphin		Time (min)	Sh-Control	Sh-PHD2	Sh-PHD2+8uM Dorsomorphin		Time (min)	Sh-Control	Sh-PHD2	Sh-PHD2+8uM Dorsomorphin		Time (min)	Sh-Control	Sh-PHD2	Sh-PHD2+8uM Dorsomorphin		Time (min)	Sh-Control	Sh-PHD2	Sh-PHD2+8uM Dorsomorphin
																										1.37591	1.98444	1.77337	0.809753		1.37591	0.515756	0.949498	0.403195		1.37591	0.230653	0.424629	0.180314		1.37591	33.9022	45.848	25.3697		1.37591	11.6604	13.2103	5.79461
																										9.8636	2.04291	1.71146	0.693581		9.8636	0.498435	0.908212	0.360231		9.8636	0.222907	0.406165	0.1611		9.8636	33.317	44.8261	19.8093		9.8636	11.7373	12.486	6.10903
																										18.3516	1.8611	1.73344	0.678085		18.3516	0.364589	0.967118	0.39399		18.3516	0.163049	0.432508	0.176198		18.3516	32.356	44.6325	19.4462		18.3516	11.5051	12.3386	3.10569
																										26.9488	4.5335	4.76084	1.58106		26.9488	0.748233	2.36399	1.27828		26.9488	0.33462	1.05721	0.571664		26.9488	17.3406	24.761	17.7227		26.9488	10.1983	3.86523	5.05472
																										35.4398	4.41749	4.56427	1.65689		35.4398	0.781857	2.148	1.22269		35.4398	0.349657	0.960615	0.546805		35.4398	17.6365	25.6157	17.2456		35.4398	10.427	3.48104	1.61207
																										43.9313	4.40283	4.5301	1.50788		43.9313	0.672179	2.28358	1.2184		43.9313	0.300608	1.02125	0.544887		43.9313	16.8898	25.3904	17.0837		43.9313	10.2448	3.63897	1.95257
																										52.5273	5.04047	5.48778	1.55707		52.5273	0.777054	2.70061	1.35253		52.5273	0.347509	1.20775	0.604871		52.5273	13.9764	20.4532	15.6604		52.5273	10.4128	2.00431	1.80084
																										61.0205	5.24316	5.85002	1.63679		61.0205	0.761181	2.77849	1.29745		61.0205	0.340411	1.24258	0.580238		61.0205	13.8272	21.0461	15.5852		61.0205	10.4858	1.88633	1.6494
																										69.5102	5.18083	5.8856	1.60318		69.5102	0.747992	2.84768	1.24807		69.5102	0.334512	1.27352	0.558156		69.5102	13.9306	20.7711	16.0589		69.5102	10.1019	1.98015	2.03018
	FALSE
	TRUE
	FALSE
	TRUE
	0
													B0016112721B**+427-6+644-3300F+250-2***000A+205-4**+000+0125&	B0016112721B**+427-6+644-3300F+250-2***000A+205-4**+000+0125&
													R0094112721V	R0094112721V
																										1
																										2
																										3
																										4
																										5
																										6
																										7
																										8
																										9
	Group Name	Assay Wells	glycoATP Production Rate (Basal) (pmol/min)	mitoATP Production Rate (Basal) (pmol/min)	Total ATP Production Rate (Basal) (pmol/min)	XF ATP Rate Index (Basal)	% Glycolysis (Basal)	% Oxidative Phosphorylation (Basal)	glycoATP Production Rate (Induced) (pmol/min)	mitoATP Production Rate (Induced) (pmol/min)	Total ATP Production Rate (Induced) (pmol/min)	XF ATP Rate Index (Induced) )	% Glycolysis (Induced)	% Oxidative Phosphorylation (Induced)
	Sh-Control	B01	9.03913	99.4239	108.463	10.9993	8.33384	91.6662	0	0	0	0	0	0
		B02	25.1221	104.951	130.073	4.17764	19.3138	80.6862	0	0	0	0	0	0
		B04	17.3908	88.1283	105.519	5.06753	16.4812	83.5188	0	0	0	0	0	0
		B05	21.0667	95.7642	116.831	4.54577	18.0318	81.9682	0	0	0	0	0	0
		B06	28.2083	37.053	65.2613	1.31355	43.2237	56.7763	0	0	0	0	0	0
	Group Name	Assay Wells	glycoATP Production Rate (Basal) (pmol/min)	mitoATP Production Rate (Basal) (pmol/min)	Total ATP Production Rate (Basal) (pmol/min)	XF ATP Rate Index (Basal)	% Glycolysis (Basal)	% Oxidative Phosphorylation (Basal)	glycoATP Production Rate (Induced) (pmol/min)	mitoATP Production Rate (Induced) (pmol/min)	Total ATP Production Rate (Induced) (pmol/min)	XF ATP Rate Index (Induced) )	% Glycolysis (Induced)	% Oxidative Phosphorylation (Induced)
	Sh-PHD2	C01	-1.50032	23.6955	22.1952	-15.7936	-6.75967	106.76	0	0	0	0	0	0
		C02	14.0953	116.203	130.298	8.24408	10.8177	89.1823	0	0	0	0	0	0
		C03	20.5473	148.938	169.485	7.24852	12.1234	87.8766	0	0	0	0	0	0
		C05	24.0933	133.207	157.3	5.5288	15.3168	84.6832	0	0	0	0	0	0
		C06	15.911	124.426	140.337	7.82012	11.3377	88.6623	0	0	0	0	0	0
	Group Name	Assay Wells	glycoATP Production Rate (Basal) (pmol/min)	mitoATP Production Rate (Basal) (pmol/min)	Total ATP Production Rate (Basal) (pmol/min)	XF ATP Rate Index (Basal)	% Glycolysis (Basal)	% Oxidative Phosphorylation (Basal)	glycoATP Production Rate (Induced) (pmol/min)	mitoATP Production Rate (Induced) (pmol/min)	Total ATP Production Rate (Induced) (pmol/min)	XF ATP Rate Index (Induced) )	% Glycolysis (Induced)	% Oxidative Phosphorylation (Induced)
	Sh-PHD2+8uM Dorsomorphin	D01	9.36512	46.7974	56.1626	4.99699	16.675	83.325	0	0	0	0	0	0
		D02	6.88784	0	6.88784	0	100	0	0	0	0	0	0	0
		D03	5.14299	4.85362	9.99661	0.943734	51.4474	48.5526	0	0	0	0	0	0
		D04	6.04861	0	6.04861	0	100	0	0	0	0	0	0	0
		D05	17.2331	30.4656	47.6987	1.76786	36.129	63.871	0	0	0	0	0	0

## Sheet: Basal
	Basal Rates

## Sheet: Normalize
	1	2	3	4	5	6
A	0	300	320	310	330	350
B	320	340	0	370	360	360
C	300	310	290	0	330	320
D	290	280	280	270	290	0
		Normalization Unit:		Cells
		Scale Factor:		100

## Sheet: Measure Sheet
	1. Kinetic Graphs:
	2. Average Assay Parameter Calculations:
		Basal Rates(Average)
		glycoATP Production Rate(pmol/min)		mitoATP Production Rate (pmol/min)		Total ATP Production Rate(pmol/min)		XF ATP Rate Index		% Glycolysis		% Oxidative Phosphorylation
	Groups	Average	StDev	Average	StDev	Average	StDev	Average	StDev	Average	StDev	Average	StDev
	Sh-Control	20.1654	7.44249	85.0641	27.5257	105.23	24.2889	5.22075	3.54347	21.0768	13.0993	78.9231	13.0993
	Sh-PHD2	14.6293	9.83212	109.294	49.3641	123.923	58.8399	2.60958	10.3394	8.56718	8.74438	91.4328	8.74438
	Sh-PHD2+8uM Dorsomorphin	8.93553	4.89756	16.4233	21.1724	25.3589	24.4847	1.54172	2.06769	60.8503	37.8035	39.1497	37.8035
	3. Kinetic Rate Data:
	Group Name: Sh-Control
	Measurement	Time (min)	PER (pmol/min)		ECAR (mpH/min)		OCR (pmol/min)		mitoATP Production Rate (pmol/min)		glycoATP Production Rate (pmol/min)		ATP Production Rate (pmol/min)		XF ATP Rate Index
			Average	StDev	Average	StDev	Average	StDev	Average	StDev	Average	StDev	Average	StDev	Average	StDev
	1	1.37591	33.356	8.66921	1.98444	0.515756	33.9022	11.6604	93.5679	30.2267	21.311	11.148	114.879	23.6357	7.29287	7.65085
	2	9.8636	34.3387	8.37807	2.04291	0.498435	33.317	11.7373	90.3495	29.2441	22.6448	11.1974	112.994	21.562	5.45979	4.05346
	3	18.3516	31.2827	6.12828	1.8611	0.364589	32.356	11.5051	85.0641	27.5257	20.1654	7.4425	105.23	24.2889	5.22075	3.54347
	4	26.9488	76.2025	12.5769	4.5335	0.748233	17.3406	10.1983	-	-	-	-	-	-	-	-
	5	35.4398	74.2526	13.142	4.41749	0.781857	17.6365	10.427	-	-	-	-	-	-	-	-
	6	43.9313	74.0061	11.2985	4.40283	0.672179	16.8898	10.2448	-	-	-	-	-	-	-	-
	7	52.5273	84.7241	13.0613	5.04047	0.777054	13.9764	10.4128	-	-	-	-	-	-	-	-
	8	61.0205	88.131	12.7945	5.24316	0.761181	13.8272	10.4858	-	-	-	-	-	-	-	-
	9	69.5102	87.0833	12.5728	5.18083	0.747992	13.9306	10.1019	-	-	-	-	-	-	-	-
	Group Name: Sh-PHD2
	Measurement	Time (min)	PER (pmol/min)		ECAR (mpH/min)		OCR (pmol/min)		mitoATP Production Rate (pmol/min)		glycoATP Production Rate (pmol/min)		ATP Production Rate (pmol/min)		XF ATP Rate Index
			Average	StDev	Average	StDev	Average	StDev	Average	StDev	Average	StDev	Average	StDev	Average	StDev
	1	1.37591	29.8081	15.9599	1.77337	0.949498	45.848	13.2103	115.979	54.7079	14.5713	9.15216	130.55	63.1225	-15.1368	51.4761
	2	9.8636	28.7675	15.2659	1.71146	0.908212	44.8261	12.486	110.358	49.897	14.1437	8.99704	124.502	58.1125	147.489	312.4
	3	18.3516	29.1369	16.256	1.73344	0.967118	44.6325	12.3386	109.294	49.3641	14.6293	9.83212	123.923	58.8399	2.60958	10.3394
	4	26.9488	80.0237	39.7357	4.76084	2.36399	24.761	3.86523	-	-	-	-	-	-	-	-
	5	35.4398	76.7196	36.1052	4.56427	2.148	25.6157	3.48104	-	-	-	-	-	-	-	-
	6	43.9313	76.1453	38.3841	4.5301	2.28358	25.3904	3.63897	-	-	-	-	-	-	-	-
	7	52.5273	92.2427	45.3939	5.48778	2.70061	20.4532	2.00431	-	-	-	-	-	-	-	-
	8	61.0205	98.3316	46.703	5.85002	2.77849	21.0461	1.88633	-	-	-	-	-	-	-	-
	9	69.5102	98.9295	47.8659	5.8856	2.84768	20.7711	1.98015	-	-	-	-	-	-	-	-
	Group Name: Sh-PHD2+8uM Dorsomorphin
	Measurement	Time (min)	PER (pmol/min)		ECAR (mpH/min)		OCR (pmol/min)		mitoATP Production Rate (pmol/min)		glycoATP Production Rate (pmol/min)		ATP Production Rate (pmol/min)		XF ATP Rate Index
			Average	StDev	Average	StDev	Average	StDev	Average	StDev	Average	StDev	Average	StDev	Average	StDev
	1	1.37591	13.6109	6.77721	0.809753	0.403195	25.3697	5.79461	45.5732	25.1803	7.74022	7.81807	53.3134	22.8926	-2.33748	16.2036
	2	9.8636	11.6582	6.05504	0.693581	0.360231	19.8093	6.10903	14.9908	43.901	8.49497	5.03428	23.4858	44.096	3.84805	8.16662
	3	18.3516	11.3978	6.62248	0.678085	0.39399	19.4462	3.10569	12.9939	25.0434	8.93553	4.89756	21.9294	28.2343	1.03209	2.65349
	4	26.9488	26.5756	21.4863	1.58106	1.27828	17.7227	5.05472	-	-	-	-	-	-	-	-
	5	35.4398	27.8502	20.5519	1.65689	1.22269	17.2456	1.61207	-	-	-	-	-	-	-	-
	6	43.9313	25.3456	20.4798	1.50788	1.2184	17.0837	1.95257	-	-	-	-	-	-	-	-
	7	52.5273	26.1724	22.7344	1.55707	1.35253	15.6604	1.80084	-	-	-	-	-	-	-	-
	8	61.0205	27.5123	21.8085	1.63679	1.29745	15.5852	1.6494	-	-	-	-	-	-	-	-
	9	69.5102	26.9474	20.9786	1.60318	1.24807	16.0589	2.03018	-	-	-	-	-	-	-	-

## Sheet: Assay Parameter per Well
	Assay Well Parameter Calculations
	Group Name	Assay Wells	glycoATP Production Rate (Basal) (pmol/min)	mitoATP Production Rate (Basal) (pmol/min)	Total ATP Production Rate (Basal) (pmol/min)	XF ATP Rate Index (Basal)	% Glycolysis (Basal)	% Oxidative Phosphorylation (Basal)
	Sh-Control	B01	9.03913	99.4239	108.463	10.9993	8.33384	91.6662
		B02	25.1221	104.951	130.073	4.17764	19.3138	80.6862
		B04	17.3908	88.1283	105.519	5.06753	16.4812	83.5188
		B05	21.0667	95.7642	116.831	4.54577	18.0318	81.9682
		B06	28.2083	37.053	65.2613	1.31355	43.2237	56.7763
	Group Name	Assay Wells	glycoATP Production Rate (Basal) (pmol/min)	mitoATP Production Rate (Basal) (pmol/min)	Total ATP Production Rate (Basal) (pmol/min)	XF ATP Rate Index (Basal)	% Glycolysis (Basal)	% Oxidative Phosphorylation (Basal)
	Sh-PHD2	C01	-1.50032	23.6955	22.1952	-15.7936	-6.75967	106.76
		C02	14.0953	116.203	130.298	8.24408	10.8177	89.1823
		C03	20.5473	148.938	169.485	7.24852	12.1234	87.8766
		C05	24.0933	133.207	157.3	5.5288	15.3168	84.6832
		C06	15.911	124.426	140.337	7.82012	11.3377	88.6623
	Group Name	Assay Wells	glycoATP Production Rate (Basal) (pmol/min)	mitoATP Production Rate (Basal) (pmol/min)	Total ATP Production Rate (Basal) (pmol/min)	XF ATP Rate Index (Basal)	% Glycolysis (Basal)	% Oxidative Phosphorylation (Basal)
	Sh-PHD2+8uM Dorsomorphin	D01	9.36512	46.7974	56.1626	4.99699	16.675	83.325
		D02	6.88784	0	6.88784	0	100	0
		D03	5.14299	4.85362	9.99661	0.943734	51.4474	48.5526
		D04	6.04861	0	6.04861	0	100	0
		D05	17.2331	30.4656	47.6987	1.76786	36.129	63.871

## Sheet: L-Normalized Rate (Copy)
Measurement	Well	Group	Time	OCR	ECAR	PER
1	A01	Background	1.37591	0	0	0
1	A02	c	1.37591	42.3514	2.89171	68.2883
1	A03	c	1.37591	37.3291	2.46443	59.8761
1	A04	c	1.37591	40.648	2.91194	67.9935
1	A05	c	1.37591	37.8181	2.51668	60.1953
1	A06	c	1.37591	33.9939	1.86281	48.1821
1	B01	Sh-Control	1.37591	19.7779	1.176	38.2193
1	B02	Sh-Control	1.37591	47.2476	2.41006	57.8769
1	B03	Background	1.37591	0	0	0
1	B04	Sh-Control	1.37591	37.0236	1.88209	47.5943
1	B05	Sh-Control	1.37591	41.4995	2.00217	50.056
1	B06	Sh-Control	1.37591	23.9621	2.45187	57.6149
1	C01	Sh-PHD2	1.37591	23.3439	0.157983	22.3378
1	C02	Sh-PHD2	1.37591	49.0933	1.89039	50.8226
1	C03	Sh-PHD2	1.37591	58.4307	2.36304	60.0808
1	C04	Background	1.37591	0	0	0
1	C05	Sh-PHD2	1.37591	49.6717	2.56122	60.9439
1	C06	Sh-PHD2	1.37591	48.7004	1.89422	50.2917
1	D01	Sh-PHD2+8uM Dorsomorphin	1.37591	25.0893	1.1413	39.5449
1	D02	Sh-PHD2+8uM Dorsomorphin	1.37591	34.4965	0.547303	30.2877
1	D03	Sh-PHD2+8uM Dorsomorphin	1.37591	18.5759	0.466805	28.9346
1	D04	Sh-PHD2+8uM Dorsomorphin	1.37591	25.4992	0.548965	31.0967
1	D05	Sh-PHD2+8uM Dorsomorphin	1.37591	23.1877	1.34439	42.9586
1	D06	Background	1.37591	0	0	0
2	A01	Background	9.8636	0	0	0
2	A02	c	9.8636	41.4845	2.84034	65.7346
2	A03	c	9.8636	37.1683	2.5205	59.2342
2	A04	c	9.8636	40.3438	2.71223	63.001
2	A05	c	9.8636	38.2504	2.6021	60.0945
2	A06	c	9.8636	32.8744	2.02612	49.4785
2	B01	Sh-Control	9.8636	18.8488	1.34183	39.422
2	B02	Sh-Control	9.8636	47.1635	2.30757	54.6628
2	B03	Background	9.8636	0	0	0
2	B04	Sh-Control	9.8636	36.3189	1.8254	45.271
2	B05	Sh-Control	9.8636	40.4382	2.0774	49.9119
2	B06	Sh-Control	9.8636	23.8155	2.66233	59.744
2	C01	Sh-PHD2	9.8636	23.6731	0.184406	21.0918
2	C02	Sh-PHD2	9.8636	49.3091	1.78096	47.3475
2	C03	Sh-PHD2	9.8636	56.8598	2.31967	57.6033
2	C04	Background	9.8636	0	0	0
2	C05	Sh-PHD2	9.8636	47.6403	2.47677	57.9879
2	C06	Sh-PHD2	9.8636	46.6483	1.79548	47.0474
2	D01	Sh-PHD2+8uM Dorsomorphin	9.8636	24.43	0.948021	34.5476
2	D02	Sh-PHD2+8uM Dorsomorphin	9.8636	9.66956	0.551623	28.5494
2	D03	Sh-PHD2+8uM Dorsomorphin	9.8636	18.5744	0.409873	26.1668
2	D04	Sh-PHD2+8uM Dorsomorphin	9.8636	23.8119	0.367476	26.1681
2	D05	Sh-PHD2+8uM Dorsomorphin	9.8636	22.5607	1.19091	38.6303
2	D06	Background	9.8636	0	0	0
3	A01	Background	18.3516	0	0	0
3	A02	c	18.3516	41.1915	2.83227	64.2654
3	A03	c	18.3516	36.4714	2.47637	57.2419
3	A04	c	18.3516	39.3161	2.76415	62.583
3	A05	c	18.3516	37.7913	2.55728	58.1286
3	A06	c	18.3516	32.3277	1.90666	46.3273
3	B01	Sh-Control	18.3516	17.7858	1.3248	37.8854
3	B02	Sh-Control	18.3516	45.2856	2.3024	53.399
3	B03	Background	18.3516	0	0	0
3	B04	Sh-Control	18.3516	35.7795	1.71875	42.397
3	B05	Sh-Control	18.3516	39.7317	2.00107	47.5176
3	B06	Sh-Control	18.3516	23.1974	1.95847	46.8014
3	C01	Sh-PHD2	18.3516	23.5227	0.0877151	18.1328
3	C02	Sh-PHD2	18.3516	49.1032	1.7865	46.15
3	C03	Sh-PHD2	18.3516	55.9652	2.41026	57.7463
3	C04	Background	18.3516	0	0	0
3	C05	Sh-PHD2	18.3516	47.9365	2.46757	56.6208
3	C06	Sh-PHD2	18.3516	46.6351	1.91514	47.8083
3	D01	Sh-PHD2+8uM Dorsomorphin	18.3516	23.5649	0.927549	32.8238
3	D02	Sh-PHD2+8uM Dorsomorphin	18.3516	17.7296	0.510444	26.4282
3	D03	Sh-PHD2+8uM Dorsomorphin	18.3516	17.7952	0.348318	23.7031
3	D04	Sh-PHD2+8uM Dorsomorphin	18.3516	16.2722	0.359849	24.558
3	D05	Sh-PHD2+8uM Dorsomorphin	18.3516	21.8692	1.24426	38.1474
3	D06	Background	18.3516	0	0	0
4	A01	Background	26.9488	0	0	0
4	A02	c	26.9488	21.3231	6.27693	121.956
4	A03	c	26.9488	19.0677	5.6112	109.737
4	A04	c	26.9488	20.3784	5.60555	110.14
4	A05	c	26.9488	19.1542	5.57815	108.715
4	A06	c	26.9488	21.3189	4.59577	91.3476
4	B01	Sh-Control	26.9488	0.384106	3.39191	72.4339
4	B02	Sh-Control	26.9488	26.9222	5.43272	105.83
4	B03	Background	26.9488	0	0	0
4	B04	Sh-Control	26.9488	20.1673	4.35042	86.4615
4	B05	Sh-Control	26.9488	22.6441	4.70396	92.7745
4	B06	Sh-Control	26.9488	16.5851	4.78848	94.1952
4	C01	Sh-PHD2	26.9488	19.2144	0.706289	28.32
4	C02	Sh-PHD2	26.9488	27.9754	4.82472	97.0151
4	C03	Sh-PHD2	26.9488	28.8857	6.34457	123.66
4	C04	Background	26.9488	0	0	0
4	C05	Sh-PHD2	26.9488	23.717	6.46704	123.656
4	C06	Sh-PHD2	26.9488	24.0123	5.46156	107.222
4	D01	Sh-PHD2+8uM Dorsomorphin	26.9488	14.5715	2.85971	65.0835
4	D02	Sh-PHD2+8uM Dorsomorphin	26.9488	15.2453	0.970825	33.9413
4	D03	Sh-PHD2+8uM Dorsomorphin	26.9488	16.2883	0.617122	27.996
4	D04	Sh-PHD2+8uM Dorsomorphin	26.9488	26.6917	0.395424	24.9223
4	D05	Sh-PHD2+8uM Dorsomorphin	26.9488	15.8165	3.06219	68.4869
4	D06	Background	26.9488	0	0	0
5	A01	Background	35.4398	0	0	0
5	A02	c	35.4398	21.4496	6.10208	117.949
5	A03	c	35.4398	19.9716	5.27538	103.092
5	A04	c	35.4398	21.0211	5.48053	107.006
5	A05	c	35.4398	20.2893	5.41947	105.077
5	A06	c	35.4398	19.9622	4.48275	88.5332
5	B01	Sh-Control	35.4398	0.317267	3.36843	71.0388
5	B02	Sh-Control	35.4398	27.5498	5.43295	104.893
5	B03	Background	35.4398	0	0	0
5	B04	Sh-Control	35.4398	20.3264	4.00036	79.7121
5	B05	Sh-Control	35.4398	23.0198	4.50516	88.5435
5	B06	Sh-Control	35.4398	16.9694	4.78058	93.1731
5	C01	Sh-PHD2	35.4398	20.4205	0.920395	30.8517
5	C02	Sh-PHD2	35.4398	27.991	4.54029	91.2014
5	C03	Sh-PHD2	35.4398	29.5161	6.1472	119.238
5	C04	Background	35.4398	0	0	0
5	C05	Sh-PHD2	35.4398	24.9312	6.10579	116.613
5	C06	Sh-PHD2	35.4398	25.2196	5.10768	100.273
5	D01	Sh-PHD2+8uM Dorsomorphin	35.4398	15.2469	2.85329	63.8716
5	D02	Sh-PHD2+8uM Dorsomorphin	35.4398	16.9057	1.08613	34.7361
5	D03	Sh-PHD2+8uM Dorsomorphin	35.4398	17.3976	0.653056	27.4567
5	D04	Sh-PHD2+8uM Dorsomorphin	35.4398	19.7302	0.592268	27.0453
5	D05	Sh-PHD2+8uM Dorsomorphin	35.4398	16.9477	3.09969	68.0133
5	D06	Background	35.4398	0	0	0
6	A01	Background	43.9313	0	0	0
6	A02	c	43.9313	21.4331	6.06616	116.78
6	A03	c	43.9313	18.8946	5.17302	100.841
6	A04	c	43.9313	20.6267	5.40708	105.223
6	A05	c	43.9313	19.9196	5.23886	101.527
6	A06	c	43.9313	20.2389	4.40613	86.7601
6	B01	Sh-Control	43.9313	-0.291221	3.55691	73.6762
6	B02	Sh-Control	43.9313	26.2036	5.32649	102.604
6	B03	Background	43.9313	0	0	0
6	B04	Sh-Control	43.9313	19.7562	3.9801	78.9128
6	B05	Sh-Control	43.9313	22.3201	4.56198	89.0269
6	B06	Sh-Control	43.9313	16.4605	4.5887	89.4761
6	C01	Sh-PHD2	43.9313	19.9597	0.638863	25.5535
6	C02	Sh-PHD2	43.9313	27.6014	4.67786	92.9661
6	C03	Sh-PHD2	43.9313	29.6397	6.15741	118.824
6	C04	Background	43.9313	0	0	0
6	C05	Sh-PHD2	43.9313	24.8538	6.22385	118.083
6	C06	Sh-PHD2	43.9313	24.8974	4.95251	97.1347
6	D01	Sh-PHD2+8uM Dorsomorphin	43.9313	15.0563	2.67233	60.2444
6	D02	Sh-PHD2+8uM Dorsomorphin	43.9313	20.3183	0.790296	29.1571
6	D03	Sh-PHD2+8uM Dorsomorphin	43.9313	16.9127	0.50598	24.3781
6	D04	Sh-PHD2+8uM Dorsomorphin	43.9313	16.8012	0.579298	26.1984
6	D05	Sh-PHD2+8uM Dorsomorphin	43.9313	16.33	2.99149	65.609
6	D06	Background	43.9313	0	0	0
7	A01	Background	52.5273	0	0	0
7	A02	c	52.5273	17.3641	6.81	128.939
7	A03	c	52.5273	15.8018	6.03898	115.074
7	A04	c	52.5273	15.6679	6.25795	119.193
7	A05	c	52.5273	15.6973	6.26887	118.527
7	A06	c	52.5273	18.6853	5.16484	99.2183
7	B01	Sh-Control	52.5273	-3.84312	4.00373	80.8645
7	B02	Sh-Control	52.5273	23.3563	6.17501	116.563
7	B03	Background	52.5273	0	0	0
7	B04	Sh-Control	52.5273	16.1303	4.85327	93.3108
7	B05	Sh-Control	52.5273	18.4958	5.16947	98.9517
7	B06	Sh-Control	52.5273	15.743	5.00089	96.1181
7	C01	Sh-PHD2	52.5273	18.5649	0.862739	28.9728
7	C02	Sh-PHD2	52.5273	22.5472	5.51003	106.621
7	C03	Sh-PHD2	52.5273	22.6883	7.3967	139.3
7	C04	Background	52.5273	0	0	0
7	C05	Sh-PHD2	52.5273	18.964	7.33933	136.521
7	C06	Sh-PHD2	52.5273	19.5017	6.33009	119.968
7	D01	Sh-PHD2+8uM Dorsomorphin	52.5273	12.7191	2.90681	63.8301
7	D02	Sh-PHD2+8uM Dorsomorphin	52.5273	16.7351	0.85476	29.8723
7	D03	Sh-PHD2+8uM Dorsomorphin	52.5273	17.0314	0.565112	25.0037
7	D04	Sh-PHD2+8uM Dorsomorphin	52.5273	16.671	0.32239	21.4981
7	D05	Sh-PHD2+8uM Dorsomorphin	52.5273	15.1456	3.13629	67.6873
7	D06	Background	52.5273	0	0	0
8	A01	Background	61.0205	0	0	0
8	A02	c	61.0205	17.4526	6.95569	130.914
8	A03	c	61.0205	15.7055	6.17661	116.944
8	A04	c	61.0205	15.9536	6.20115	117.779
8	A05	c	61.0205	16.066	6.36524	119.717
8	A06	c	61.0205	18.5102	5.30152	101.11
8	B01	Sh-Control	61.0205	-4.26254	4.28525	85.1522
8	B02	Sh-Control	61.0205	22.6552	6.3284	118.723
8	B03	Background	61.0205	0	0	0
8	B04	Sh-Control	61.0205	16.6139	4.86844	93.1815
8	B05	Sh-Control	61.0205	18.7836	5.20681	99.1843
8	B06	Sh-Control	61.0205	15.3456	5.52692	104.565
8	C01	Sh-PHD2	61.0205	19.4248	1.09725	32.4407
8	C02	Sh-PHD2	61.0205	22.7548	5.94374	113.453
8	C03	Sh-PHD2	61.0205	23.4228	7.80704	145.706
8	C04	Background	61.0205	0	0	0
8	C05	Sh-PHD2	61.0205	19.8268	7.83433	144.41
8	C06	Sh-PHD2	61.0205	19.8014	6.56775	123.518
8	D01	Sh-PHD2+8uM Dorsomorphin	61.0205	13.1885	2.90037	63.2315
8	D02	Sh-PHD2+8uM Dorsomorphin	61.0205	14.9095	1.00813	31.9424
8	D03	Sh-PHD2+8uM Dorsomorphin	61.0205	16.6089	0.535572	23.9994
8	D04	Sh-PHD2+8uM Dorsomorphin	61.0205	17.4856	0.562211	25.0026
8	D05	Sh-PHD2+8uM Dorsomorphin	61.0205	15.7335	3.17766	67.8924
8	D06	Background	61.0205	0	0	0
9	A01	Background	69.5102	0	0	0
9	A02	c	69.5102	17.6247	6.86968	129.268
9	A03	c	69.5102	15.212	6.19501	117.065
9	A04	c	69.5102	16.325	6.21566	117.83
9	A05	c	69.5102	16.2511	6.35667	119.391
9	A06	c	69.5102	18.2804	5.19715	99.1838
9	B01	Sh-Control	69.5102	-3.39173	4.20205	83.5661
9	B02	Sh-Control	69.5102	22.8548	6.27262	117.609
9	B03	Background	69.5102	0	0	0
9	B04	Sh-Control	69.5102	16.2434	4.91825	93.8567
9	B05	Sh-Control	69.5102	18.4938	5.19308	98.787
9	B06	Sh-Control	69.5102	15.453	5.31815	100.889
9	C01	Sh-PHD2	69.5102	18.6582	1.02778	31.0731
9	C02	Sh-PHD2	69.5102	22.6259	5.82451	111.255
9	C03	Sh-PHD2	69.5102	23.127	7.82705	145.836
9	C04	Background	69.5102	0	0	0
9	C05	Sh-PHD2	69.5102	19.6018	7.937	145.954
9	C06	Sh-PHD2	69.5102	19.8427	6.81163	127.43
9	D01	Sh-PHD2+8uM Dorsomorphin	69.5102	12.8985	2.8925	62.8924
9	D02	Sh-PHD2+8uM Dorsomorphin	69.5102	15.7335	1.05298	32.482
9	D03	Sh-PHD2+8uM Dorsomorphin	69.5102	17.7912	0.579717	24.5271
9	D04	Sh-PHD2+8uM Dorsomorphin	69.5102	17.8985	0.484828	23.4797
9	D05	Sh-PHD2+8uM Dorsomorphin	69.5102	15.9726	3.00586	64.7977
9	D06	Background	69.5102	0	0	0

## Sheet: Project Information
	Project Information
		File Name	Last Run	Project Name	Plate Barcode	Cartridge Barcode	Cartridge Lot Number
		RDFs.xlsx	10/5/2022 5:15 PM		R0094112721V	B0016112721B**+427-6+644-3300F+250-2***000A+205-4**+000+0125&	B12721
		Plate Map Layout
		1	2	3	4	5	6		Legend:
	A	Background	c	c	c	c	c		Unassigned Well	Unselected Well	Assigned Well
	B	Sh-Control	Sh-Control	Background	Sh-Control	Sh-Control	Sh-Control
	C	Sh-PHD2	Sh-PHD2	Sh-PHD2	Background	Sh-PHD2	Sh-PHD2
	D	Sh-PHD2+8uM Dorsomorphin	Sh-PHD2+8uM Dorsomorphin	Sh-PHD2+8uM Dorsomorphin	Sh-PHD2+8uM Dorsomorphin	Sh-PHD2+8uM Dorsomorphin	Background
		Buffer Factor :
		1	2	3	4	5	6
	A	2.5	2.5	2.5	2.5	2.5	2.5
	B	2.5	2.5	0	2.5	2.5	2.5
	C	2.5	2.5	2.5	0	2.5	2.5
	D	2.5	2.5	2.5	2.5	2.5	2.5

## Sheet: L-Normalized Rate
Measurement	Well	Group	Time	OCR	ECAR	PER	GPER	Mito OCR	PER (Total PER)	Min of OCR	Min of OCR_OLIGO	Mito OCR-OCROLigo	ATP Glyco	ATP Mito	Total ATP
1	A01	Background	1.37591	0	0	0		0		0	0	0		0	0
1	A02	c	1.37591	42.3514	2.89171	68.2883	33.6137	24.9872	48.606	17.3641	21.4331	20.9183	33.6137	0	0
1	A03	c	1.37591	37.3291	2.46443	59.8761	28.5075	21.5274	41.4239	15.8018	18.8946	18.4345	28.5075	0	0
1	A04	c	1.37591	40.648	2.91194	67.9935	33.958	24.9801	48.946	15.6679	20.6267	20.0213	33.958	0	0
1	A05	c	1.37591	37.8181	2.51668	60.1953	29.0298	22.1208	42.3023	15.6973	19.9196	17.8985	29.0298	0	0
1	A06	c	1.37591	33.9939	1.86281	48.1821	22.1263	15.3086	31.3115	18.6853	20.2389	13.755	22.1263	0	0
1	B01	Sh-Control	1.37591	19.7779	1.176	38.2193	5.34278	24.0405	19.7671	-4.26254	-0.291221	20.0691	5.34278	110.38	115.723
1	B02	Sh-Control	1.37591	47.2476	2.41006	57.8769	25.7547	24.5924	40.5101	22.6552	26.2036	21.044	25.7547	115.742	141.497
1	B03	Background	1.37591	0	0	0		0		0	0	0		0	0
1	B04	Sh-Control	1.37591	37.0236	1.88209	47.5943	19.3898	20.4097	31.6356	16.6139	19.7562	17.2675	19.3898	94.971	114.361
1	B05	Sh-Control	1.37591	41.4995	2.00217	50.056	20.0245	22.7159	33.654	18.7836	22.3201	19.1795	20.0245	105.487	125.511
1	B06	Sh-Control	1.37591	23.9621	2.45187	57.6149	36.0431	8.61647	41.2129	15.3456	16.4605	7.50162	36.0431	41.2589	77.302
1	C01	Sh-PHD2	1.37591	23.3439	0.157983	22.3378	-0.211895	4.77899	2.6555	18.5649	19.2144	4.12943	-0.211895	22.7119	22.5
1	C02	Sh-PHD2	1.37591	49.0933	1.89039	50.8226	15.8475	26.5461	31.7752	22.5472	27.9754	21.1179	15.8475	116.148	131.996
1	C03	Sh-PHD2	1.37591	58.4307	2.36304	60.0808	18.2743	35.7425	39.7198	22.6883	28.8857	29.5451	18.2743	162.498	180.772
1	C04	Background	1.37591	0	0	0		0		0	0	0		0	0
1	C05	Sh-PHD2	1.37591	49.6717	2.56122	60.9439	24.6262	30.7077	43.0508	18.964	23.717	25.9547	24.6262	142.751	167.377
1	C06	Sh-PHD2	1.37591	48.7004	1.89422	50.2917	14.3202	29.1987	31.8395	19.5017	24.0123	24.6881	14.3202	135.785	150.105
1	D01	Sh-PHD2+8uM Dorsomorphin	1.37591	25.0893	1.1413	39.5449	12.0434	11.9007	19.1839	13.1885	15.0563	10.033	12.0434	55.1815	67.2249
1	D02	Sh-PHD2+8uM Dorsomorphin	1.37591	34.4965	0.547303	30.2877	-2.55274	19.587	9.19948	14.9095	20.3183	14.1782	-2.55274	77.9803	75.4275
1	D03	Sh-PHD2+8uM Dorsomorphin	1.37591	18.5759	0.466805	28.9346	6.66616	1.96709	7.84641	16.6089	16.9127	1.66324	6.66616	9.14781	15.814
1	D04	Sh-PHD2+8uM Dorsomorphin	1.37591	25.4992	0.548965	31.0967	4.41923	8.01364	9.22742	17.4856	16.8012	8.69796	4.41923	47.8388	52.258
1	D05	Sh-PHD2+8uM Dorsomorphin	1.37591	23.1877	1.34439	42.9586	18.125	7.4542	22.5975	15.7335	16.33	6.85771	18.125	37.7174	55.8424
1	D06	Background	1.37591	0	0	0		0		0	0	0		0	0
2	A01	Background	9.8636	0	0	0		0				0		0	0
2	A02	c	9.8636	41.4845	2.84034	65.7346	33.2703	24.1203	47.7425			20.0514	33.2703	0	0
2	A03	c	9.8636	37.1683	2.5205	59.2342	29.5466	21.3665	42.3665			18.2737	29.5466	0	0
2	A04	c	9.8636	40.3438	2.71223	63.001	30.7837	24.6759	45.5893			19.7171	30.7837	0	0
2	A05	c	9.8636	38.2504	2.6021	60.0945	30.2062	22.553	43.738			18.3307	30.2062	0	0
2	A06	c	9.8636	32.8744	2.02612	49.4785	25.5431	14.1891	34.0566			12.6355	25.5431	0	0
2	B01	Sh-Control	9.8636	18.8488	1.34183	39.422	8.6876	23.1113	22.5544			19.14	8.6876	105.27	113.958
2	B02	Sh-Control	9.8636	47.1635	2.30757	54.6628	24.0824	24.5082	38.7874			20.9599	24.0824	115.279	139.362
2	B03	Background	9.8636	0	0	0		0				0		0	0
2	B04	Sh-Control	9.8636	36.3189	1.8254	45.271	18.8597	19.705	30.6827			16.5628	18.8597	91.0952	109.955
2	B05	Sh-Control	9.8636	40.4382	2.0774	49.9119	21.9256	21.6546	34.9184			18.1182	21.9256	99.6499	121.576
2	B06	Sh-Control	9.8636	23.8155	2.66233	59.744	39.6686	8.4699	44.7505			7.35505	39.6686	40.4528	80.1213
2	C01	Sh-PHD2	9.8636	23.6731	0.184406	21.0918	0.0347185	5.10819	3.09963			4.45863	0.0347185	24.5224	24.5572
2	C02	Sh-PHD2	9.8636	49.3091	1.78096	47.3475	13.8786	26.7619	29.9357			21.3337	13.8786	117.335	131.214
2	C03	Sh-PHD2	9.8636	56.8598	2.31967	57.6033	18.4879	34.1715	38.9908			27.9741	18.4879	153.858	172.345
2	C04	Background	9.8636	0	0	0		0				0		0	0
2	C05	Sh-PHD2	9.8636	47.6403	2.47677	57.9879	24.4256	28.6762	41.6314			23.9232	24.4256	131.578	156.003
2	C06	Sh-PHD2	9.8636	46.6483	1.79548	47.0474	13.8918	27.1466	30.1798			22.636	13.8918	124.498	138.39
2	D01	Sh-PHD2+8uM Dorsomorphin	9.8636	24.43	0.948021	34.5476	9.19015	11.2415	15.935			9.37374	9.19015	51.5556	60.7457
2	D02	Sh-PHD2+8uM Dorsomorphin	9.8636	9.66956	0.551623	28.5494	9.27209	0	9.27209			-10.6487	9.27209	-58.568	-49.2959
2	D03	Sh-PHD2+8uM Dorsomorphin	9.8636	18.5744	0.409873	26.1668	5.71014	1.96552	6.88945			1.66168	5.71014	9.13922	14.8494
2	D04	Sh-PHD2+8uM Dorsomorphin	9.8636	23.8119	0.367476	26.1681	2.38103	6.32631	6.17681			7.01063	2.38103	38.5585	40.9395
2	D05	Sh-PHD2+8uM Dorsomorphin	9.8636	22.5607	1.19091	38.6303	15.9215	6.82716	20.0178			6.23067	15.9215	34.2687	50.1902
2	D06	Background	9.8636	0	0	0		0				0		0	0
3	A01	Background	18.3516	0	0	0		0				0		0	0
3	A02	c	18.3516	41.1915	2.83227	64.2654	33.3105	23.8274	47.607			19.7584	33.3105	0	0
3	A03	c	18.3516	36.4714	2.47637	57.2419	29.2228	20.6697	41.6246			17.5768	29.2228	0	0
3	A04	c	18.3516	39.3161	2.76415	62.583	32.2729	23.6483	46.4619			18.6895	32.2729	0	0
3	A05	c	18.3516	37.7913	2.55728	58.1286	29.7283	22.0939	42.9846			17.8716	29.7283	0	0
3	A06	c	18.3516	32.3277	1.90666	46.3273	23.8632	13.6424	32.0486			12.0888	23.8632	0	0
3	B01	Sh-Control	18.3516	17.7858	1.3248	37.8854	9.03913	22.0484	22.2682			18.0771	9.03913	99.4238	108.463
3	B02	Sh-Control	18.3516	45.2856	2.3024	53.399	25.1221	22.6304	38.7004			19.0821	25.1221	104.951	130.073
3	B03	Background	18.3516	0	0	0		0				0		0	0
3	B04	Sh-Control	18.3516	35.7795	1.71875	42.397	17.3908	19.1656	28.8901			16.0233	17.3908	88.1283	105.519
3	B05	Sh-Control	18.3516	39.7317	2.00107	47.5176	21.0667	20.9481	33.6355			17.4117	21.0667	95.7641	116.831
3	B06	Sh-Control	18.3516	23.1974	1.95847	46.8014	28.2083	7.85176	32.9194			6.73691	28.2083	37.053	65.2613
3	C01	Sh-PHD2	18.3516	23.5227	0.0877151	18.1328	-1.50032	4.95784	1.47438			4.30828	-1.50032	23.6955	22.1952
3	C02	Sh-PHD2	18.3516	49.1032	1.7865	46.15	14.0953	26.556	30.0289			21.1278	14.0953	116.203	130.298
3	C03	Sh-PHD2	18.3516	55.9652	2.41026	57.7463	20.5473	33.2769	40.5135			27.0796	20.5473	148.938	169.485
3	C04	Background	18.3516	0	0	0		0				0		0	0
3	C05	Sh-PHD2	18.3516	47.9365	2.46757	56.6208	24.0933	28.9724	41.4767			24.2194	24.0933	133.207	157.3
3	C06	Sh-PHD2	18.3516	46.6351	1.91514	47.8083	15.911	27.1334	32.191			22.6229	15.911	124.426	140.337
3	D01	Sh-PHD2+8uM Dorsomorphin	18.3516	23.5649	0.927549	32.8238	9.36512	10.3764	15.5909			8.50863	9.36512	46.7974	56.1626
3	D02	Sh-PHD2+8uM Dorsomorphin	18.3516	17.7296	0.510444	26.4282	6.88784	2.82013	8.57992			-2.58868	6.88784	-14.2377	-7.3499
3	D03	Sh-PHD2+8uM Dorsomorphin	18.3516	17.7952	0.348318	23.7031	5.14299	1.18632	5.85479			0.882476	5.14299	4.85362	9.99661
3	D04	Sh-PHD2+8uM Dorsomorphin	18.3516	16.2722	0.359849	24.558	6.04861	0	6.04861			-0.529008	6.04861	-2.90954	3.13907
3	D05	Sh-PHD2+8uM Dorsomorphin	18.3516	21.8692	1.24426	38.1474	17.2331	6.13569	20.9145			5.53921	17.2331	30.4656	47.6987
3	D06	Background	18.3516	0	0	0		0				0		0	0
4	A01	Background	26.9488	0	0	0		0				0		0	0
4	A02	c	26.9488	21.3231	6.27693	121.956	103.132	3.95895	105.507			-0.110003	103.132	0	0
4	A03	c	26.9488	19.0677	5.6112	109.737	92.3576	3.26595	94.3172			0.173102	92.3576	0	0
4	A04	c	26.9488	20.3784	5.60555	110.14	91.3959	4.71051	94.2222			-0.24829	91.3959	0	0
4	A05	c	26.9488	19.1542	5.57815	108.715	91.6876	3.45688	93.7617			-0.765435	91.6876	0	0
4	A06	c	26.9488	21.3189	4.59577	91.3476	75.669	2.63362	77.2492			1.08001	75.669	0	0
4	B01	Sh-Control	26.9488	0.384106	3.39191	72.4339	54.2258	4.64664	57.0138			0.675327	54.2258	3.7143	57.9401
4	B02	Sh-Control	26.9488	26.9222	5.43272	105.83	88.757	4.26693	91.3172			0.718568	88.757	3.95212	92.7092
4	B03	Background	26.9488	0	0	0		0				0		0	0
4	B04	Sh-Control	26.9488	20.1673	4.35042	86.4615	70.9931	3.5534	73.1252			0.411165	70.9931	2.26141	73.2545
4	B05	Sh-Control	26.9488	22.6441	4.70396	92.7745	76.7514	3.86054	79.0678			0.324061	76.7514	1.78233	78.5338
4	B06	Sh-Control	26.9488	16.5851	4.78848	94.1952	79.7447	1.2395	80.4884			0.124654	79.7447	0.685598	80.4303
4	C01	Sh-PHD2	26.9488	19.2144	0.706289	28.32	11.4821	0.649564	11.8718			0	11.4821	0	11.4821
4	C02	Sh-PHD2	26.9488	27.9754	4.82472	97.0151	77.8406	5.42819	81.0975			0	77.8406	0	77.8406
4	C03	Sh-PHD2	26.9488	28.8857	6.34457	123.66	102.926	6.19739	106.644			0	102.926	0	102.926
4	C04	Background	26.9488	0	0	0		0				0		0	0
4	C05	Sh-PHD2	26.9488	23.717	6.46704	123.656	105.851	4.753	108.703			0	105.851	0	105.851
4	C06	Sh-PHD2	26.9488	24.0123	5.46156	107.222	89.0956	4.51057	91.8019			0	89.0956	0	89.0956
4	D01	Sh-PHD2+8uM Dorsomorphin	26.9488	14.5715	2.85971	65.0835	47.2384	1.38302	48.0682			-0.484728	47.2384	-2.666	44.5724
4	D02	Sh-PHD2+8uM Dorsomorphin	26.9488	15.2453	0.970825	33.9413	16.1169	0.335785	16.3184			-5.07303	16.1169	-27.9016	-11.7848
4	D03	Sh-PHD2+8uM Dorsomorphin	26.9488	16.2883	0.617122	27.996	10.3731	0	10.3731			-0.624387	10.3731	-3.43413	6.93892
4	D04	Sh-PHD2+8uM Dorsomorphin	26.9488	26.6917	0.395424	24.9223	1.12292	9.2061	6.64658			9.89042	1.12292	54.3973	55.5202
4	D05	Sh-PHD2+8uM Dorsomorphin	26.9488	15.8165	3.06219	68.4869	51.4218	0.0829943	51.4716			-0.513493	51.4218	-2.82421	48.5976
4	D06	Background	26.9488	0	0	0		0				0		0	0
5	A01	Background	35.4398	0	0	0		0				0		0	0
5	A02	c	35.4398	21.4496	6.10208	117.949	100.117	4.08543	102.568			0.0164687	100.117	0	0
5	A03	c	35.4398	19.9716	5.27538	103.092	86.1707	4.16982	88.6726			1.07697	86.1707	0	0
5	A04	c	35.4398	21.0211	5.48053	107.006	88.909	5.35319	92.1209			0.394394	88.909	0	0
5	A05	c	35.4398	20.2893	5.41947	105.077	88.3393	4.59197	91.0945			0.369655	88.3393	0	0
5	A06	c	35.4398	19.9622	4.48275	88.5332	74.5833	1.27687	75.3495			-0.276737	74.5833	0	0
5	B01	Sh-Control	35.4398	0.317267	3.36843	71.0388	53.8712	4.5798	56.6191			0.608488	53.8712	3.34668	57.2179
5	B02	Sh-Control	35.4398	27.5498	5.43295	104.893	88.3843	4.89456	91.3211			1.34621	88.3843	7.40414	95.7884
5	B03	Background	35.4398	0	0	0		0				0		0	0
5	B04	Sh-Control	35.4398	20.3264	4.00036	79.7121	65.0136	3.71243	67.241			0.570191	65.0136	3.13605	68.1496
5	B05	Sh-Control	35.4398	23.0198	4.50516	88.5435	73.1843	4.23617	75.726			0.699686	73.1843	3.84827	77.0326
5	B06	Sh-Control	35.4398	16.9694	4.78058	93.1731	79.3813	1.62378	80.3556			0.508935	79.3813	2.79914	82.1805
5	C01	Sh-PHD2	35.4398	20.4205	0.920395	30.8517	14.3573	1.85562	15.4707			1.20605	14.3573	6.63329	20.9906
5	C02	Sh-PHD2	35.4398	27.991	4.54029	91.2014	73.0503	5.4438	76.3166			0.015617	73.0503	0.0858937	73.1362
5	C03	Sh-PHD2	35.4398	29.5161	6.1472	119.238	99.23	6.82779	103.327			0.630398	99.23	3.46719	102.697
5	C04	Background	35.4398	0	0	0		0				0		0	0
5	C05	Sh-PHD2	35.4398	24.9312	6.10579	116.613	99.0504	5.96716	102.631			1.21416	99.0504	6.67785	105.728
5	C06	Sh-PHD2	35.4398	25.2196	5.10768	100.273	82.4229	5.71795	85.8536			1.20738	82.4229	6.6406	89.0635
5	D01	Sh-PHD2+8uM Dorsomorphin	35.4398	15.2469	2.85329	63.8716	46.7251	2.05841	47.9602			0.190669	46.7251	1.04868	47.7738
5	D02	Sh-PHD2+8uM Dorsomorphin	35.4398	16.9057	1.08613	34.7361	17.0587	1.99623	18.2565			-3.41258	17.0587	-18.7692	-1.71048
5	D03	Sh-PHD2+8uM Dorsomorphin	35.4398	17.3976	0.653056	27.4567	10.5038	0.788697	10.9771			0.484849	10.5038	2.66667	13.1705
5	D04	Sh-PHD2+8uM Dorsomorphin	35.4398	19.7302	0.592268	27.0453	8.60854	2.24458	9.95529			2.92891	8.60854	16.109	24.7175
5	D05	Sh-PHD2+8uM Dorsomorphin	35.4398	16.9477	3.09969	68.0133	51.3734	1.21419	52.1019			0.617704	51.3734	3.39737	54.7708
5	D06	Background	35.4398	0	0	0		0				0		0	0
6	A01	Background	43.9313	0	0	0		0				0		0	0
6	A02	c	43.9313	21.4331	6.06616	116.78	99.5232	4.06896	101.965			0	99.5232	0	0
6	A03	c	43.9313	18.8946	5.17302	100.841	85.0963	3.09285	86.952			0	85.0963	0	0
6	A04	c	43.9313	20.6267	5.40708	105.223	87.9109	4.9588	90.8862			0	87.9109	0	0
6	A05	c	43.9313	19.9196	5.23886	101.527	85.5253	4.22231	88.0586			0	85.5253	0	0
6	A06	c	43.9313	20.2389	4.40613	86.7601	73.1293	1.55361	74.0615			0	73.1293	0	0
6	B01	Sh-Control	43.9313	-0.291221	3.55691	73.6762	57.4043	3.97132	59.7871			0	57.4043	0	57.4043
6	B02	Sh-Control	43.9313	26.2036	5.32649	102.604	87.4025	3.54836	89.5316			0	87.4025	0	87.4025
6	B03	Background	43.9313	0	0	0		0				0		0	0
6	B04	Sh-Control	43.9313	19.7562	3.9801	78.9128	65.0152	3.14224	66.9006			0	65.0152	0	65.0152
6	B05	Sh-Control	43.9313	22.3201	4.56198	89.0269	74.5592	3.53648	76.6811			0	74.5592	0	74.5592
6	B06	Sh-Control	43.9313	16.4605	4.5887	89.4761	76.4614	1.11485	77.1303			0	76.4614	0	76.4614
6	C01	Sh-PHD2	43.9313	19.9597	0.638863	25.5535	9.90158	1.39485	10.7385			0.745285	9.90158	4.09907	14.0007
6	C02	Sh-PHD2	43.9313	27.6014	4.67786	92.9661	75.5965	5.0542	78.629			-0.373991	75.5965	-2.05695	73.5396
6	C03	Sh-PHD2	43.9313	29.6397	6.15741	118.824	99.3276	6.95145	103.498			0.754056	99.3276	4.14731	103.475
6	C04	Background	43.9313	0	0	0		0				0		0	0
6	C05	Sh-PHD2	43.9313	24.8538	6.22385	118.083	101.081	5.88974	104.615			1.13674	101.081	6.25208	107.333
6	C06	Sh-PHD2	43.9313	24.8974	4.95251	97.1347	80.0082	5.39568	83.2456			0.885115	80.0082	4.86813	84.8763
6	D01	Sh-PHD2+8uM Dorsomorphin	43.9313	15.0563	2.67233	60.2444	43.7979	1.86774	44.9186			0	43.7979	0	43.7979
6	D02	Sh-PHD2+8uM Dorsomorphin	43.9313	20.3183	0.790296	29.1571	10.0386	5.40881	13.2839			0	10.0386	0	10.0386
6	D03	Sh-PHD2+8uM Dorsomorphin	43.9313	16.9127	0.50598	24.3781	8.32259	0.303848	8.5049			0	8.32259	0	8.32259
6	D04	Sh-PHD2+8uM Dorsomorphin	43.9313	16.8012	0.579298	26.1984	9.73728	0	9.73728			0	9.73728	0	9.73728
6	D05	Sh-PHD2+8uM Dorsomorphin	43.9313	16.33	2.99149	65.609	49.9253	0.596487	50.2832			0	49.9253	0	49.9253
6	D06	Background	43.9313	0	0	0		0				0		0	0
7	A01	Background	52.5273	0	0	0		0				0		0	0
7	A02	c	52.5273	17.3641	6.81	128.939	114.468	0	114.468			-4.06896	114.468	0	0
7	A03	c	52.5273	15.8018	6.03898	115.074	101.508	0	101.508			-3.09285	101.508	0	0
7	A04	c	52.5273	15.6679	6.25795	119.193	105.188	0	105.188			-4.9588	105.188	0	0
7	A05	c	52.5273	15.6973	6.26887	118.527	105.372	0	105.372			-4.22231	105.372	0	0
7	A06	c	52.5273	18.6853	5.16484	99.2183	86.8145	0	86.8145			-1.55361	86.8145	0	0
7	B01	Sh-Control	52.5273	-3.84312	4.00373	80.8645	67.0461	0.419415	67.2978			-3.5519	67.0461	-19.5355	47.5107
7	B02	Sh-Control	52.5273	23.3563	6.17501	116.563	103.374	0.701039	103.794			-2.84732	103.374	-15.6602	87.7133
7	B03	Background	52.5273	0	0	0		0				0		0	0
7	B04	Sh-Control	52.5273	16.1303	4.85327	93.3108	81.5774	0	81.5774			-3.6259	81.5774	-19.9425	61.6349
7	B05	Sh-Control	52.5273	18.4958	5.16947	98.9517	86.8923	0	86.8923			-3.8243	86.8923	-21.0336	65.8587
7	B06	Sh-Control	52.5273	15.743	5.00089	96.1181	83.8204	0.397342	84.0588			-0.717507	83.8204	-3.94629	79.8741
7	C01	Sh-PHD2	52.5273	18.5649	0.862739	28.9728	14.5016	0	14.5016			-0.649564	14.5016	-3.5726	10.929
7	C02	Sh-PHD2	52.5273	22.5472	5.51003	106.621	92.6168	0	92.6168			-5.42819	92.6168	-29.855	62.7618
7	C03	Sh-PHD2	52.5273	22.6883	7.3967	139.3	124.329	0	124.329			-6.19739	124.329	-34.0856	90.2437
7	C04	Background	52.5273	0	0	0		0				0		0	0
7	C05	Sh-PHD2	52.5273	18.964	7.33933	136.521	123.365	0	123.365			-4.753	123.365	-26.1415	97.2235
7	C06	Sh-PHD2	52.5273	19.5017	6.33009	119.968	106.401	0	106.401			-4.51057	106.401	-24.8081	81.5927
7	D01	Sh-PHD2+8uM Dorsomorphin	52.5273	12.7191	2.90681	63.8301	48.8599	0	48.8599			-2.33712	48.8599	-12.8542	36.0057
7	D02	Sh-PHD2+8uM Dorsomorphin	52.5273	16.7351	0.85476	29.8723	13.2721	1.82562	14.3674			-3.5832	13.2721	-19.7076	-6.4355
7	D03	Sh-PHD2+8uM Dorsomorphin	52.5273	17.0314	0.565112	25.0037	9.2453	0.422554	9.49883			0.118706	9.2453	0.652884	9.89818
7	D04	Sh-PHD2+8uM Dorsomorphin	52.5273	16.671	0.32239	21.4981	5.41898	0	5.41898			-0.130231	5.41898	-0.71627	4.70271
7	D05	Sh-PHD2+8uM Dorsomorphin	52.5273	15.1456	3.13629	67.6873	52.7171	0	52.7171			-1.18441	52.7171	-6.51423	46.2028
7	D06	Background	52.5273	0	0	0		0				0		0	0
8	A01	Background	61.0205	0	0	0		0				0		0	0
8	A02	c	61.0205	17.4526	6.95569	130.914	116.863	0.0884178	116.916			-3.98054	116.863	0	0
8	A03	c	61.0205	15.7055	6.17661	116.944	103.821	0	103.821			-3.18911	103.821	0	0
8	A04	c	61.0205	15.9536	6.20115	117.779	104.062	0.285733	104.234			-4.67306	104.062	0	0
8	A05	c	61.0205	16.066	6.36524	119.717	106.771	0.368663	106.992			-3.85365	106.771	0	0
8	A06	c	61.0205	18.5102	5.30152	101.11	89.1119	0	89.1119			-1.72871	89.1119	0	0
8	B01	Sh-Control	61.0205	-4.26254	4.28525	85.1522	72.0297	0	72.0297			-3.97132	72.0297	-21.8422	50.1875
8	B02	Sh-Control	61.0205	22.6552	6.3284	118.723	106.372	0	106.372			-3.54836	106.372	-19.516	86.8565
8	B03	Background	61.0205	0	0	0		0				0		0	0
8	B04	Sh-Control	61.0205	16.6139	4.86844	93.1815	81.8324	0	81.8324			-3.14224	81.8324	-17.2823	64.5501
8	B05	Sh-Control	61.0205	18.7836	5.20681	99.1843	87.5199	0	87.5199			-3.53648	87.5199	-19.4507	68.0693
8	B06	Sh-Control	61.0205	15.3456	5.52692	104.565	92.9007	0	92.9007			-1.11485	92.9007	-6.13167	86.769
8	C01	Sh-PHD2	61.0205	19.4248	1.09725	32.4407	17.9275	0.85997	18.4435			0.210405	17.9275	1.15723	19.0847
8	C02	Sh-PHD2	61.0205	22.7548	5.94374	113.453	99.7823	0.207663	99.9069			-5.22052	99.7823	-28.7129	71.0694
8	C03	Sh-PHD2	61.0205	23.4228	7.80704	145.706	130.786	0.734511	131.227			-5.46288	130.786	-30.0458	100.74
8	C04	Background	61.0205	0	0	0		0				0		0	0
8	C05	Sh-PHD2	61.0205	19.8268	7.83433	144.41	131.168	0.862733	131.685			-3.89027	131.168	-21.3965	109.771
8	C06	Sh-PHD2	61.0205	19.8014	6.56775	123.518	110.216	0.299711	110.396			-4.21086	110.216	-23.1597	87.0561
8	D01	Sh-PHD2+8uM Dorsomorphin	61.0205	13.1885	2.90037	63.2315	48.7515	0	48.7515			-1.86774	48.7515	-10.2726	38.4789
8	D02	Sh-PHD2+8uM Dorsomorphin	61.0205	14.9095	1.00813	31.9424	16.9454	0	16.9454			-5.40881	16.9454	-29.7485	-12.8031
8	D03	Sh-PHD2+8uM Dorsomorphin	61.0205	16.6089	0.535572	23.9994	9.00229	0	9.00229			-0.303848	9.00229	-1.67116	7.33113
8	D04	Sh-PHD2+8uM Dorsomorphin	61.0205	17.4856	0.562211	25.0026	9.45007	0	9.45007			0.684325	9.45007	3.76379	13.2139
8	D05	Sh-PHD2+8uM Dorsomorphin	61.0205	15.7335	3.17766	67.8924	53.4124	0	53.4124			-0.596487	53.4124	-3.28068	50.1318
8	D06	Background	61.0205	0	0	0		0				0		0	0
9	A01	Background	69.5102	0	0	0		0				0		0	0
9	A02	c	69.5102	17.6247	6.86968	129.268	115.314	0.26055	115.471			-3.80841	115.314	0	0
9	A03	c	69.5102	15.212	6.19501	117.065	104.13	0	104.13			-3.68261	104.13	0	0
9	A04	c	69.5102	16.325	6.21566	117.83	104.083	0.657132	104.478			-4.30167	104.083	0	0
9	A05	c	69.5102	16.2511	6.35667	119.391	106.515	0.553809	106.848			-3.6685	106.515	0	0
9	A06	c	69.5102	18.2804	5.19715	99.1838	87.3575	0	87.3575			-1.9585	87.3575	0	0
9	B01	Sh-Control	69.5102	-3.39173	4.20205	83.5661	70.1087	0.870807	70.6312			-3.10051	70.1087	-17.0528	53.0559
9	B02	Sh-Control	69.5102	22.8548	6.27262	117.609	105.315	0.19953	105.435			-3.34883	105.315	-18.4186	86.8966
9	B03	Background	69.5102	0	0	0		0				0		0	0
9	B04	Sh-Control	69.5102	16.2434	4.91825	93.8567	82.6697	0	82.6697			-3.51276	82.6697	-19.3202	63.3495
9	B05	Sh-Control	69.5102	18.4938	5.19308	98.787	87.2892	0	87.2892			-3.82632	87.2892	-21.0448	66.2445
9	B06	Sh-Control	69.5102	15.453	5.31815	100.889	89.327	0.107422	89.3915			-1.00743	89.327	-5.54085	83.7862
9	C01	Sh-PHD2	69.5102	18.6582	1.02778	31.0731	17.2197	0.0933766	17.2758			-0.556188	17.2197	-3.05903	14.1607
9	C02	Sh-PHD2	69.5102	22.6259	5.82451	111.255	97.8555	0.0787718	97.9027			-5.34941	97.8555	-29.4218	68.4337
9	C03	Sh-PHD2	69.5102	23.127	7.82705	145.836	131.3	0.438709	131.563			-5.75868	131.3	-31.6727	99.6269
9	C04	Background	69.5102	0	0	0		0				0		0	0
9	C05	Sh-PHD2	69.5102	19.6018	7.937	145.954	133.028	0.637782	133.411			-4.11522	133.028	-22.6337	110.395
9	C06	Sh-PHD2	69.5102	19.8427	6.81163	127.43	114.29	0.341012	114.495			-4.16956	114.29	-22.9326	91.3579
9	D01	Sh-PHD2+8uM Dorsomorphin	69.5102	12.8985	2.8925	62.8924	48.6193	0	48.6193			-2.15774	48.6193	-11.8676	36.7517
9	D02	Sh-PHD2+8uM Dorsomorphin	69.5102	15.7335	1.05298	32.482	17.2048	0.824038	17.6992			-4.58477	17.2048	-25.2163	-8.01146
9	D03	Sh-PHD2+8uM Dorsomorphin	69.5102	17.7912	0.579717	24.5271	9.03488	1.18238	9.74431			0.878531	9.03488	4.83192	13.8668
9	D04	Sh-PHD2+8uM Dorsomorphin	69.5102	17.8985	0.484828	23.4797	7.90159	0.412948	8.14935			1.09727	7.90159	6.035	13.9366
9	D05	Sh-PHD2+8uM Dorsomorphin	69.5102	15.9726	3.00586	64.7977	50.3813	0.239036	50.5247			-0.357451	50.3813	-1.96598	48.4153
9	D06	Background	69.5102	0	0	0		0				0		0	0

[truncated: 9 more sheets: L-Rate (Copy), L-Rate, ExcludedGroups, groups, MinOCR, MinOCROligo, min pivot, Image, Lotnumber]
