# Supplementary material for: Silencing of topical proline hydroxylase domain 2 promotes the healing of rat diabetic wounds by phosphorylating AMPK
Source: PLoS One. 2023 Dec 1;18(12):e0294566. doi: 10.1371/journal.pone.0294566 (PMC10691724; doi:10.1371/journal.pone.0294566)
Supplement: S4 File — (ZIP) [file pone.0294566.s004.zip]

Archive with 41 entries (24 files):
- support information/scrach/
- support information/scrach/0h/
- support information/scrach/0h/sh-Control/
- support information/scrach/0h/sh-Control/scrach-0h-shcontrol-1.tif
- support information/scrach/0h/sh-Control/scrach-0h-shcontrol-2.tif
- support information/scrach/0h/sh-PHD2/
- support information/scrach/0h/sh-PHD2/scrach-0h-shphd2-1.tif
- support information/scrach/0h/sh-PHD2/scrach-0h-shphd2-2.tif
- support information/scrach/0h/sh-PHD2+8um Dorsomorphin/
- support information/scrach/0h/sh-PHD2+8um Dorsomorphin/scrach-0h-sh-PHD2+8um Dorsomorphin-1.tif
- support information/scrach/0h/sh-PHD2+8um Dorsomorphin/scrach-0h-sh-PHD2+8um Dorsomorphin-2.tif
- support information/scrach/12h/
- support information/scrach/12h/sh-Control/
- support information/scrach/12h/sh-Control/scrach-12h-shcontrol-1.tif
- support information/scrach/12h/sh-Control/scrach-12h-shcontrol-2.tif
- support information/scrach/12h/sh-PHD2/
- support information/scrach/12h/sh-PHD2/scrach-12h-shphd2-1.tif
- support information/scrach/12h/sh-PHD2/scrach-12h-shphd2-2.tif
- support information/scrach/12h/sh-PHD2+8um Dorsomorphin/
- support information/scrach/12h/sh-PHD2+8um Dorsomorphin/scrach-12h-sh-PHD2+8um Dorsomorphin-1.tif
- support information/scrach/12h/sh-PHD2+8um Dorsomorphin/scrach-12h-sh-PHD2+8um Dorsomorphin-2.tif
- support information/scrach/24h/
- support information/scrach/24h/sh-Control/
- support information/scrach/24h/sh-Control/scrach-24h-shcontrol-1.tif
- support information/scrach/24h/sh-Control/scrach-24h-shcontrol-2.tif
- support information/scrach/24h/sh-PHD2/
- support information/scrach/24h/sh-PHD2/scrach-24h-shphd2-1.tif
- support information/scrach/24h/sh-PHD2/scrach-24h-shphd2-2.tif
- support information/scrach/24h/sh-PHD2+8um Dorsomorphin/
- support information/scrach/24h/sh-PHD2+8um Dorsomorphin/scrach-24h-sh-PHD2+8um Dorsomorphin-1.tif
- support information/scrach/24h/sh-PHD2+8um Dorsomorphin/scrach-24h-sh-PHD2+8um Dorsomorphin-2.tif
- support information/scrach/6h/
- support information/scrach/6h/sh-Control/
- support information/scrach/6h/sh-Control/scrach-6h-shcontrol-1.tif
- support information/scrach/6h/sh-Control/scrach-6h-shcontrol-2.tif
- support information/scrach/6h/sh-PHD2/
- support information/scrach/6h/sh-PHD2/scrach-6h-shphd2-1.tif
- support information/scrach/6h/sh-PHD2/scrach-6h-shphd2-2.tif
- support information/scrach/6h/sh-PHD2+8um Dorsomorphin/
- support information/scrach/6h/sh-PHD2+8um Dorsomorphin/scrach-6h-sh-PHD2+8um Dorsomorphin-1.tif
- support information/scrach/6h/sh-PHD2+8um Dorsomorphin/scrach-6h-sh-PHD2+8um Dorsomorphin-2.tif
