# Supplementary material for: Silencing of topical proline hydroxylase domain 2 promotes the healing of rat diabetic wounds by phosphorylating AMPK
Source: PLoS One. 2023 Dec 1;18(12):e0294566. doi: 10.1371/journal.pone.0294566 (PMC10691724; doi:10.1371/journal.pone.0294566)
Supplement: S5 File — (ZIP) [file pone.0294566.s005.zip]

Archive with 47 entries (43 files):
- support information/transwell/
- support information/transwell/sh-Control/
- support information/transwell/sh-Control/transwell-shcontrol-1.jpg
- support information/transwell/sh-Control/transwell-shcontrol-10.jpg
- support information/transwell/sh-Control/transwell-shcontrol-2.jpg
- support information/transwell/sh-Control/transwell-shcontrol-3.jpg
- support information/transwell/sh-Control/transwell-shcontrol-4.jpg
- support information/transwell/sh-Control/transwell-shcontrol-5.jpg
- support information/transwell/sh-Control/transwell-shcontrol-6.jpg
- support information/transwell/sh-Control/transwell-shcontrol-7.jpg
- support information/transwell/sh-Control/transwell-shcontrol-8.jpg
- support information/transwell/sh-Control/transwell-shcontrol-9.jpg
- support information/transwell/sh-PHD2/
- support information/transwell/sh-PHD2/transwell-sh-PHD2- (1).jpg
- support information/transwell/sh-PHD2/transwell-sh-PHD2- (10).jpg
- support information/transwell/sh-PHD2/transwell-sh-PHD2- (11).jpg
- support information/transwell/sh-PHD2/transwell-sh-PHD2- (12).jpg
- support information/transwell/sh-PHD2/transwell-sh-PHD2- (13).jpg
- support information/transwell/sh-PHD2/transwell-sh-PHD2- (14).jpg
- support information/transwell/sh-PHD2/transwell-sh-PHD2- (15).jpg
- support information/transwell/sh-PHD2/transwell-sh-PHD2- (16).jpg
- support information/transwell/sh-PHD2/transwell-sh-PHD2- (17).jpg
- support information/transwell/sh-PHD2/transwell-sh-PHD2- (18).jpg
- support information/transwell/sh-PHD2/transwell-sh-PHD2- (19).jpg
- support information/transwell/sh-PHD2/transwell-sh-PHD2- (2).jpg
- support information/transwell/sh-PHD2/transwell-sh-PHD2- (20).jpg
- support information/transwell/sh-PHD2/transwell-sh-PHD2- (21).jpg
- support information/transwell/sh-PHD2/transwell-sh-PHD2- (22).jpg
- support information/transwell/sh-PHD2/transwell-sh-PHD2- (23).jpg
- support information/transwell/sh-PHD2/transwell-sh-PHD2- (24).jpg
- support information/transwell/sh-PHD2/transwell-sh-PHD2- (3).jpg
- support information/transwell/sh-PHD2/transwell-sh-PHD2- (4).jpg
- support information/transwell/sh-PHD2/transwell-sh-PHD2- (5).jpg
- support information/transwell/sh-PHD2/transwell-sh-PHD2- (6).jpg
- support information/transwell/sh-PHD2/transwell-sh-PHD2- (7).jpg
- support information/transwell/sh-PHD2/transwell-sh-PHD2- (8).jpg
- support information/transwell/sh-PHD2/transwell-sh-PHD2- (9).jpg
- support information/transwell/sh-PHD2+8um Dorsomorphin/
- support information/transwell/sh-PHD2+8um Dorsomorphin/transwell-sh-PHD2+8um Dorsomorphin (1).jpg
- support information/transwell/sh-PHD2+8um Dorsomorphin/transwell-sh-PHD2+8um Dorsomorphin (2).jpg
- support information/transwell/sh-PHD2+8um Dorsomorphin/transwell-sh-PHD2+8um Dorsomorphin (3).jpg
- support information/transwell/sh-PHD2+8um Dorsomorphin/transwell-sh-PHD2+8um Dorsomorphin (4).jpg
- support information/transwell/sh-PHD2+8um Dorsomorphin/transwell-sh-PHD2+8um Dorsomorphin (5).jpg
- support information/transwell/sh-PHD2+8um Dorsomorphin/transwell-sh-PHD2+8um Dorsomorphin (6).jpg
- support information/transwell/sh-PHD2+8um Dorsomorphin/transwell-sh-PHD2+8um Dorsomorphin (7).jpg
- support information/transwell/sh-PHD2+8um Dorsomorphin/transwell-sh-PHD2+8um Dorsomorphin (8).jpg
- support information/transwell/sh-PHD2+8um Dorsomorphin/transwell-sh-PHD2+8um Dorsomorphin (9).jpg
