# Supplementary material for: Silencing of topical proline hydroxylase domain 2 promotes the healing of rat diabetic wounds by phosphorylating AMPK
Source: PLoS One. 2023 Dec 1;18(12):e0294566. doi: 10.1371/journal.pone.0294566 (PMC10691724; doi:10.1371/journal.pone.0294566)
Supplement: S6 File — (ZIP) [file pone.0294566.s006.zip]

Archive with 29 entries (18 files):
- support information/wb/
- support information/wb/cell/
- support information/wb/cell/AMPK/
- support information/wb/cell/AMPK/wb-cell-ampk (1).TIF
- support information/wb/cell/AMPK/wb-cell-ampk (2).TIF
- support information/wb/cell/AMPK/wb-cell-ampk (3).TIF
- support information/wb/cell/GAPDH/
- support information/wb/cell/GAPDH/wb-cell-GAPDH (1).TIF
- support information/wb/cell/GAPDH/wb-cell-GAPDH (2).TIF
- support information/wb/cell/GAPDH/wb-cell-GAPDH (3).TIF
- support information/wb/cell/P-AMPK/
- support information/wb/cell/P-AMPK/wb-cell-p-AMPK (1).TIF
- support information/wb/cell/P-AMPK/wb-cell-p-AMPK (2).TIF
- support information/wb/cell/P-AMPK/wb-cell-p-AMPK (3).TIF
- support information/wb/cell/PHD2/
- support information/wb/cell/PHD2/wb-cell-PHD2 (1).TIF
- support information/wb/cell/PHD2/wb-cell-PHD2 (2).TIF
- support information/wb/tissue/
- support information/wb/tissue/FGF-2/
- support information/wb/tissue/FGF-2/wb-tissue-FGF-2.TIF
- support information/wb/tissue/GAPDH/
- support information/wb/tissue/GAPDH/wb-tissue-GAPDH (1).TIF
- support information/wb/tissue/GAPDH/wb-tissue-GAPDH (2).TIF
- support information/wb/tissue/PHD2/
- support information/wb/tissue/PHD2/wb-tissue-PHD2 (1).TIF
- support information/wb/tissue/PHD2/wb-tissue-PHD2 (2).TIF
- support information/wb/tissue/VEGF/
- support information/wb/tissue/VEGF/wb-tissue-VEGF (1).TIF
- support information/wb/tissue/VEGF/wb-tissue-VEGF (2).TIF
