# Supplementary material for: Silencing of topical proline hydroxylase domain 2 promotes the healing of rat diabetic wounds by phosphorylating AMPK
Source: PLoS One. 2023 Dec 1;18(12):e0294566. doi: 10.1371/journal.pone.0294566 (PMC10691724; doi:10.1371/journal.pone.0294566)
Supplement: S7 File — (ZIP) [file pone.0294566.s007.zip]

Archive with 28 entries (18 files):
- support information/Wound healing rateú¿day 0 3 7ú⌐/
- support information/Wound healing rateú¿day 0 3 7ú⌐/day  0/
- support information/Wound healing rateú¿day 0 3 7ú⌐/day  0/sh-Control/
- support information/Wound healing rateú¿day 0 3 7ú⌐/day  0/sh-Control/Wound healing rate-day0-sh-Control (1).JPG
- support information/Wound healing rateú¿day 0 3 7ú⌐/day  0/sh-Control/Wound healing rate-day0-sh-Control (2).jpg
- support information/Wound healing rateú¿day 0 3 7ú⌐/day  0/sh-Control/Wound healing rate-day0-sh-Control (3).jpg
- support information/Wound healing rateú¿day 0 3 7ú⌐/day  0/sh-PHD2/
- support information/Wound healing rateú¿day 0 3 7ú⌐/day  0/sh-PHD2/Wound healing rate-day0-sh-PHD2 (1).jpg
- support information/Wound healing rateú¿day 0 3 7ú⌐/day  0/sh-PHD2/Wound healing rate-day0-sh-PHD2 (2).jpg
- support information/Wound healing rateú¿day 0 3 7ú⌐/day  0/sh-PHD2/Wound healing rate-day0-sh-PHD2 (3).JPG
- support information/Wound healing rateú¿day 0 3 7ú⌐/day  3/
- support information/Wound healing rateú¿day 0 3 7ú⌐/day  3/sh-Control/
- support information/Wound healing rateú¿day 0 3 7ú⌐/day  3/sh-Control/Wound healing rate-day3-sh-Control (1).jpg
- support information/Wound healing rateú¿day 0 3 7ú⌐/day  3/sh-Control/Wound healing rate-day3-sh-Control (2).JPG
- support information/Wound healing rateú¿day 0 3 7ú⌐/day  3/sh-Control/Wound healing rate-day3-sh-Control (3).jpg
- support information/Wound healing rateú¿day 0 3 7ú⌐/day  3/sh-PHD2/
- support information/Wound healing rateú¿day 0 3 7ú⌐/day  3/sh-PHD2/Wound healing rate-day3-sh-PHD2 (1).JPG
- support information/Wound healing rateú¿day 0 3 7ú⌐/day  3/sh-PHD2/Wound healing rate-day3-sh-PHD2 (2).jpg
- support information/Wound healing rateú¿day 0 3 7ú⌐/day  3/sh-PHD2/Wound healing rate-day3-sh-PHD2 (3).jpg
- support information/Wound healing rateú¿day 0 3 7ú⌐/day 7/
- support information/Wound healing rateú¿day 0 3 7ú⌐/day 7/sh-Control/
- support information/Wound healing rateú¿day 0 3 7ú⌐/day 7/sh-Control/Wound healing rate-day7-sh-Control (1).jpg
- support information/Wound healing rateú¿day 0 3 7ú⌐/day 7/sh-Control/Wound healing rate-day7-sh-Control (2).JPG
- support information/Wound healing rateú¿day 0 3 7ú⌐/day 7/sh-Control/Wound healing rate-day7-sh-Control (3).jpg
- support information/Wound healing rateú¿day 0 3 7ú⌐/day 7/sh-PHD2/
- support information/Wound healing rateú¿day 0 3 7ú⌐/day 7/sh-PHD2/Wound healing rate-day7-sh-PHD2 (1).JPG
- support information/Wound healing rateú¿day 0 3 7ú⌐/day 7/sh-PHD2/Wound healing rate-day7-sh-PHD2 (2).jpg
- support information/Wound healing rateú¿day 0 3 7ú⌐/day 7/sh-PHD2/Wound healing rate-day7-sh-PHD2 (3).jpg
