# Supplementary material for: Silencing of topical proline hydroxylase domain 2 promotes the healing of rat diabetic wounds by phosphorylating AMPK
Source: PLoS One. 2023 Dec 1;18(12):e0294566. doi: 10.1371/journal.pone.0294566 (PMC10691724; doi:10.1371/journal.pone.0294566)
Supplement: S8 File — (ZIP) [file pone.0294566.s008.zip]

Archive with 19 entries (12 files):
- support information/Wound healing rateú¿day 14  21ú⌐/
- support information/Wound healing rateú¿day 14  21ú⌐/day  14/
- support information/Wound healing rateú¿day 14  21ú⌐/day  14/sh-Control/
- support information/Wound healing rateú¿day 14  21ú⌐/day  14/sh-Control/Wound healing rate-day14-sh-Control (1).CR2
- support information/Wound healing rateú¿day 14  21ú⌐/day  14/sh-Control/Wound healing rate-day14-sh-Control (1).jpg
- support information/Wound healing rateú¿day 14  21ú⌐/day  14/sh-Control/Wound healing rate-day14-sh-Control (2).jpg
- support information/Wound healing rateú¿day 14  21ú⌐/day  14/sh-PHD2/
- support information/Wound healing rateú¿day 14  21ú⌐/day  14/sh-PHD2/Wound healing rate-day14-sh-PHD2 (1).CR2
- support information/Wound healing rateú¿day 14  21ú⌐/day  14/sh-PHD2/Wound healing rate-day14-sh-PHD2 (1).jpg
- support information/Wound healing rateú¿day 14  21ú⌐/day  14/sh-PHD2/Wound healing rate-day14-sh-PHD2 (2).jpg
- support information/Wound healing rateú¿day 14  21ú⌐/day 21/
- support information/Wound healing rateú¿day 14  21ú⌐/day 21/sh-Control/
- support information/Wound healing rateú¿day 14  21ú⌐/day 21/sh-Control/Wound healing rate-day21-sh-Control (1).jpg
- support information/Wound healing rateú¿day 14  21ú⌐/day 21/sh-Control/Wound healing rate-day21-sh-Control (2).jpg
- support information/Wound healing rateú¿day 14  21ú⌐/day 21/sh-Control/Wound healing rate-day21-sh-Control (3).jpg
- support information/Wound healing rateú¿day 14  21ú⌐/day 21/sh-PHD2/
- support information/Wound healing rateú¿day 14  21ú⌐/day 21/sh-PHD2/Wound healing rate-day21-sh-PHD2 (1).jpg
- support information/Wound healing rateú¿day 14  21ú⌐/day 21/sh-PHD2/Wound healing rate-day21-sh-PHD2 (2).jpg
- support information/Wound healing rateú¿day 14  21ú⌐/day 21/sh-PHD2/Wound healing rate-day21-sh-PHD2 (3).jpg
